# Supplementary material for: Mynodbcsv: Lightweight Zero-Config Database Solution for Handling Very Large CSV Files
Source: PLoS One. 2014 Jul 28;9(7):e103319. doi: 10.1371/journal.pone.0103319 (PMC4113380; doi:10.1371/journal.pone.0103319)
Supplement: File S1 — Set of Python scripts to generate data for benchmarks: equivalents of ADNI_Clin_6800_geno.csv, PTDEMOG.csv, MicroarrayExpression_fixed.csv and Probes.csv files, the dummy.csv, dummy2.csv and the microbenchmark CSV files. (ZIP) [file pone.0103319.s001.zip › make_ADNI_Clin_6800_geno.py]

'''
Creates a mock version of ADNI_Clin_6800_geno.csv file for benchmarks
'''

from random import random

def main():
    f = open('mock_ADNI_Clin_6800_geno.csv', 'wb')
    columns = 'RID;field_strength_rounded;Diagnosis;scan_interval;PTGENDER;follow_up;series_julian_date;series_date;series_id;diff;01.01.2011;TimeToConversion;diff;USERDATE;CLOCKCIRC;CLOCKSYM;CLOCKNUM;CLOCKHAND;CLOCKTIME;CLOCKSCOR;COPYCIRC;COPYSYM;COPYNUM;COPYHAND;COPYTIME;COPYSCOR;LMSTORY;LIMMTOTAL;LIMMEND;AVTOT1;AVERR1;AVTOT2;AVERR2;AVTOT3;AVERR3;AVTOT4;AVERR4;AVTOT5;AVERR5;AVTOT6;AVERR6;AVTOTB;AVERRB;AVENDED;DSPANFOR;DSPANFLTH;DSPANBAC;DSPANBLTH;CATANIMSC;CATANPERS;CATANINTR;CATVEGESC;CATVGPERS;CATVGINTR;TRAASCOR;TRAAERRCOM;TRAAERROM;TRABSCOR;TRABERRCOM;TRABERROM;DIGITSCOR;LDELBEGIN;LDELTOTAL;LDELCUE;BNTND;BNTSPONT;BNTSTIM;BNTCSTIM;BNTPHON;BNTCPHON;BNTTOTAL;AVDELBEGAN;AVDEL30MIN;AVDELERR1;AVDELTOT;AVDELERR2;ANARTND;ANARTERR;diff;USERDATE;MMRECALL;MMBALL;MMFLAG;MMTREE;MMTRIALS;MMD;MMDLTR;MML;MMLLTR;MMR;MMRLTR;MMO;MMOLTR;MMW;MMWLTR;MMBALLDL;MMFLAGDL;MMTREEDL;MMWATCH;MMPENCIL;MMREPEAT;MMHAND;MMFOLD;MMONFLR;MMREAD;MMWRITE;MMDRAW;MMSCORE;diff;USERDATE;CDSOURCE;CDVERSION;CDMEMORY;CDORIENT;CDJUDGE;CDCOMMUN;CDHOME;CDCARE;CDGLOBAL;diff;USERDATE;GDSOURCE;GDUNABL;GDUNABSP;GDSATIS;GDDROP;GDEMPTY;GDBORED;GDSPIRIT;GDAFRAID;GDHAPPY;GDHELP;GDHOME;GDMEMORY;GDALIVE;GDWORTH;GDENERGY;GDHOPE;GDBETTER;GDTOTAL;;Precentral_L_1;Precentral_L_2;Precentral_L_3;Precentral_L_4;Precentral_L_5;Precentral_L_6;Precentral_L_7;Precentral_L_8;Precentral_L_9;Precentral_L_10;Precentral_L_11;Precentral_L_12;Precentral_L_13;Precentral_L_14;Precentral_L_15;Precentral_L_16;Precentral_L_17;Precentral_L_18;Precentral_L_19;Precentral_L_20;Precentral_L_21;Precentral_L_22;Precentral_L_23;Precentral_L_24;Precentral_L_25;Precentral_L_26;Precentral_L_27;Precentral_L_28;Precentral_L_29;Precentral_L_30;Precentral_L_31;Precentral_L_32;Precentral_L_33;Precentral_L_34;Precentral_L_35;Precentral_L_36;Precentral_L_37;Precentral_L_38;Precentral_L_39;Precentral_L_40;Precentral_L_41;Precentral_L_42;Precentral_L_43;Precentral_L_44;Precentral_L_45;Precentral_L_46;Precentral_L_47;Precentral_L_48;Precentral_L_49;Precentral_L_50;Precentral_L_51;Precentral_L_52;Precentral_L_53;Precentral_L_54;Precentral_L_55;Precentral_L_56;Precentral_L_57;Precentral_L_58;Precentral_L_59;Precentral_L_60;Precentral_L_61;Precentral_L_62;Precentral_L_63;Precentral_L_64;Precentral_L_65;Precentral_L_66;Precentral_L_67;Precentral_L_68;Precentral_L_69;Precentral_L_70;Precentral_L_71;Precentral_L_72;Precentral_L_73;Precentral_L_74;Precentral_L_75;Precentral_L_76;Precentral_L_77;Precentral_L_78;Precentral_L_79;Precentral_L_80;Precentral_L_81;Precentral_L_82;Precentral_L_83;Precentral_L_84;Precentral_L_85;Precentral_L_86;Precentral_L_87;Precentral_L_88;Precentral_L_89;Precentral_L_90;Precentral_L_91;Precentral_L_92;Precentral_L_93;Precentral_L_94;Precentral_L_95;Precentral_L_96;Precentral_L_97;Precentral_L_98;Precentral_L_99;Precentral_L_100;Precentral_L_101;Precentral_L_102;Precentral_L_103;Precentral_L_104;Precentral_L_105;Precentral_L_106;Precentral_L_107;Precentral_L_108;Precentral_L_109;Precentral_L_110;Precentral_L_111;Precentral_L_112;Precentral_L_113;Precentral_L_114;Precentral_L_115;Precentral_L_116;Precentral_L_117;Precentral_L_118;Precentral_L_119;Precentral_L_120;Precentral_L_121;Precentral_L_122;Precentral_L_123;Precentral_L_124;Precentral_L_125;Precentral_L_126;Precentral_L_127;Precentral_L_128;Precentral_L_129;Precentral_L_130;Precentral_L_131;Precentral_L_132;Precentral_R_133;Precentral_R_134;Precentral_R_135;Precentral_R_136;Precentral_R_137;Precentral_R_138;Precentral_R_139;Precentral_R_140;Precentral_R_141;Precentral_R_142;Precentral_R_143;Precentral_R_144;Precentral_R_145;Precentral_R_146;Precentral_R_147;Precentral_R_148;Precentral_R_149;Precentral_R_150;Precentral_R_151;Precentral_R_152;Precentral_R_153;Precentral_R_154;Precentral_R_155;Precentral_R_156;Precentral_R_157;Precentral_R_158;Precentral_R_159;Precentral_R_160;Precentral_R_161;Precentral_R_162;Precentral_R_163;Precentral_R_164;Precentral_R_165;Precentral_R_166;Precentral_R_167;Precentral_R_168;Precentral_R_169;Precentral_R_170;Precentral_R_171;Precentral_R_172;Precentral_R_173;Precentral_R_174;Precentral_R_175;Precentral_R_176;Precentral_R_177;Precentral_R_178;Precentral_R_179;Precentral_R_180;Precentral_R_181;Precentral_R_182;Precentral_R_183;Precentral_R_184;Precentral_R_185;Precentral_R_186;Precentral_R_187;Precentral_R_188;Precentral_R_189;Precentral_R_190;Precentral_R_191;Precentral_R_192;Precentral_R_193;Precentral_R_194;Precentral_R_195;Precentral_R_196;Precentral_R_197;Precentral_R_198;Precentral_R_199;Precentral_R_200;Precentral_R_201;Precentral_R_202;Precentral_R_203;Precentral_R_204;Precentral_R_205;Precentral_R_206;Precentral_R_207;Precentral_R_208;Precentral_R_209;Precentral_R_210;Precentral_R_211;Precentral_R_212;Precentral_R_213;Precentral_R_214;Precentral_R_215;Precentral_R_216;Precentral_R_217;Precentral_R_218;Precentral_R_219;Precentral_R_220;Precentral_R_221;Precentral_R_222;Precentral_R_223;Precentral_R_224;Precentral_R_225;Precentral_R_226;Precentral_R_227;Precentral_R_228;Precentral_R_229;Precentral_R_230;Precentral_R_231;Precentral_R_232;Precentral_R_233;Precentral_R_234;Precentral_R_235;Precentral_R_236;Precentral_R_237;Precentral_R_238;Precentral_R_239;Precentral_R_240;Precentral_R_241;Precentral_R_242;Precentral_R_243;Precentral_R_244;Precentral_R_245;Precentral_R_246;Precentral_R_247;Precentral_R_248;Precentral_R_249;Precentral_R_250;Precentral_R_251;Precentral_R_252;Precentral_R_253;Precentral_R_254;Precentral_R_255;Precentral_R_256;Precentral_R_257;Frontal_Sup_L_258;Frontal_Sup_L_259;Frontal_Sup_L_260;Frontal_Sup_L_261;Frontal_Sup_L_262;Frontal_Sup_L_263;Frontal_Sup_L_264;Frontal_Sup_L_265;Frontal_Sup_L_266;Frontal_Sup_L_267;Frontal_Sup_L_268;Frontal_Sup_L_269;Frontal_Sup_L_270;Frontal_Sup_L_271;Frontal_Sup_L_272;Frontal_Sup_L_273;Frontal_Sup_L_274;Frontal_Sup_L_275;Frontal_Sup_L_276;Frontal_Sup_L_277;Frontal_Sup_L_278;Frontal_Sup_L_279;Frontal_Sup_L_280;Frontal_Sup_L_281;Frontal_Sup_L_282;Frontal_Sup_L_283;Frontal_Sup_L_284;Frontal_Sup_L_285;Frontal_Sup_L_286;Frontal_Sup_L_287;Frontal_Sup_L_288;Frontal_Sup_L_289;Frontal_Sup_L_290;Frontal_Sup_L_291;Frontal_Sup_L_292;Frontal_Sup_L_293;Frontal_Sup_L_294;Frontal_Sup_L_295;Frontal_Sup_L_296;Frontal_Sup_L_297;Frontal_Sup_L_298;Frontal_Sup_L_299;Frontal_Sup_L_300;Frontal_Sup_L_301;Frontal_Sup_L_302;Frontal_Sup_L_303;Frontal_Sup_L_304;Frontal_Sup_L_305;Frontal_Sup_L_306;Frontal_Sup_L_307;Frontal_Sup_L_308;Frontal_Sup_L_309;Frontal_Sup_L_310;Frontal_Sup_L_311;Frontal_Sup_L_312;Frontal_Sup_L_313;Frontal_Sup_L_314;Frontal_Sup_L_315;Frontal_Sup_L_316;Frontal_Sup_L_317;Frontal_Sup_L_318;Frontal_Sup_L_319;Frontal_Sup_L_320;Frontal_Sup_L_321;Frontal_Sup_L_322;Frontal_Sup_L_323;Frontal_Sup_L_324;Frontal_Sup_L_325;Frontal_Sup_L_326;Frontal_Sup_L_327;Frontal_Sup_L_328;Frontal_Sup_L_329;Frontal_Sup_L_330;Frontal_Sup_L_331;Frontal_Sup_L_332;Frontal_Sup_L_333;Frontal_Sup_L_334;Frontal_Sup_L_335;Frontal_Sup_L_336;Frontal_Sup_L_337;Frontal_Sup_L_338;Frontal_Sup_L_339;Frontal_Sup_L_340;Frontal_Sup_L_341;Frontal_Sup_L_342;Frontal_Sup_L_343;Frontal_Sup_L_344;Frontal_Sup_L_345;Frontal_Sup_L_346;Frontal_Sup_L_347;Frontal_Sup_L_348;Frontal_Sup_L_349;Frontal_Sup_L_350;Frontal_Sup_L_351;Frontal_Sup_L_352;Frontal_Sup_L_353;Frontal_Sup_L_354;Frontal_Sup_L_355;Frontal_Sup_L_356;Frontal_Sup_L_357;Frontal_Sup_L_358;Frontal_Sup_L_359;Frontal_Sup_L_360;Frontal_Sup_L_361;Frontal_Sup_L_362;Frontal_Sup_L_363;Frontal_Sup_L_364;Frontal_Sup_L_365;Frontal_Sup_L_366;Frontal_Sup_L_367;Frontal_Sup_L_368;Frontal_Sup_L_369;Frontal_Sup_L_370;Frontal_Sup_L_371;Frontal_Sup_L_372;Frontal_Sup_L_373;Frontal_Sup_L_374;Frontal_Sup_L_375;Frontal_Sup_L_376;Frontal_Sup_L_377;Frontal_Sup_L_378;Frontal_Sup_L_379;Frontal_Sup_L_380;Frontal_Sup_L_381;Frontal_Sup_L_382;Frontal_Sup_L_383;Frontal_Sup_L_384;Frontal_Sup_L_385;Frontal_Sup_L_386;Frontal_Sup_L_387;Frontal_Sup_L_388;Frontal_Sup_L_389;Frontal_Sup_L_390;Frontal_Sup_L_391;Frontal_Sup_L_392;Frontal_Sup_L_393;Frontal_Sup_L_394;Frontal_Sup_L_395;Frontal_Sup_L_396;Frontal_Sup_L_397;Frontal_Sup_L_398;Frontal_Sup_R_399;Frontal_Sup_R_400;Frontal_Sup_R_401;Frontal_Sup_R_402;Frontal_Sup_R_403;Frontal_Sup_R_404;Frontal_Sup_R_405;Frontal_Sup_R_406;Frontal_Sup_R_407;Frontal_Sup_R_408;Frontal_Sup_R_409;Frontal_Sup_R_410;Frontal_Sup_R_411;Frontal_Sup_R_412;Frontal_Sup_R_413;Frontal_Sup_R_414;Frontal_Sup_R_415;Frontal_Sup_R_416;Frontal_Sup_R_417;Frontal_Sup_R_418;Frontal_Sup_R_419;Frontal_Sup_R_420;Frontal_Sup_R_421;Frontal_Sup_R_422;Frontal_Sup_R_423;Frontal_Sup_R_424;Frontal_Sup_R_425;Frontal_Sup_R_426;Frontal_Sup_R_427;Frontal_Sup_R_428;Frontal_Sup_R_429;Frontal_Sup_R_430;Frontal_Sup_R_431;Frontal_Sup_R_432;Frontal_Sup_R_433;Frontal_Sup_R_434;Frontal_Sup_R_435;Frontal_Sup_R_436;Frontal_Sup_R_437;Frontal_Sup_R_438;Frontal_Sup_R_439;Frontal_Sup_R_440;Frontal_Sup_R_441;Frontal_Sup_R_442;Frontal_Sup_R_443;Frontal_Sup_R_444;Frontal_Sup_R_445;Frontal_Sup_R_446;Frontal_Sup_R_447;Frontal_Sup_R_448;Frontal_Sup_R_449;Frontal_Sup_R_450;Frontal_Sup_R_451;Frontal_Sup_R_452;Frontal_Sup_R_453;Frontal_Sup_R_454;Frontal_Sup_R_455;Frontal_Sup_R_456;Frontal_Sup_R_457;Frontal_Sup_R_458;Frontal_Sup_R_459;Frontal_Sup_R_460;Frontal_Sup_R_461;Frontal_Sup_R_462;Frontal_Sup_R_463;Frontal_Sup_R_464;Frontal_Sup_R_465;Frontal_Sup_R_466;Frontal_Sup_R_467;Frontal_Sup_R_468;Frontal_Sup_R_469;Frontal_Sup_R_470;Frontal_Sup_R_471;Frontal_Sup_R_472;Frontal_Sup_R_473;Frontal_Sup_R_474;Frontal_Sup_R_475;Frontal_Sup_R_476;Frontal_Sup_R_477;Frontal_Sup_R_478;Frontal_Sup_R_479;Frontal_Sup_R_480;Frontal_Sup_R_481;Frontal_Sup_R_482;Frontal_Sup_R_483;Frontal_Sup_R_484;Frontal_Sup_R_485;Frontal_Sup_R_486;Frontal_Sup_R_487;Frontal_Sup_R_488;Frontal_Sup_R_489;Frontal_Sup_R_490;Frontal_Sup_R_491;Frontal_Sup_R_492;Frontal_Sup_R_493;Frontal_Sup_R_494;Frontal_Sup_R_495;Frontal_Sup_R_496;Frontal_Sup_R_497;Frontal_Sup_R_498;Frontal_Sup_R_499;Frontal_Sup_R_500;Frontal_Sup_R_501;Frontal_Sup_R_502;Frontal_Sup_R_503;Frontal_Sup_R_504;Frontal_Sup_R_505;Frontal_Sup_R_506;Frontal_Sup_R_507;Frontal_Sup_R_508;Frontal_Sup_R_509;Frontal_Sup_R_510;Frontal_Sup_R_511;Frontal_Sup_R_512;Frontal_Sup_R_513;Frontal_Sup_R_514;Frontal_Sup_R_515;Frontal_Sup_R_516;Frontal_Sup_R_517;Frontal_Sup_R_518;Frontal_Sup_R_519;Frontal_Sup_R_520;Frontal_Sup_R_521;Frontal_Sup_R_522;Frontal_Sup_R_523;Frontal_Sup_R_524;Frontal_Sup_R_525;Frontal_Sup_R_526;Frontal_Sup_R_527;Frontal_Sup_R_528;Frontal_Sup_R_529;Frontal_Sup_R_530;Frontal_Sup_R_531;Frontal_Sup_R_532;Frontal_Sup_R_533;Frontal_Sup_R_534;Frontal_Sup_R_535;Frontal_Sup_R_536;Frontal_Sup_R_537;Frontal_Sup_R_538;Frontal_Sup_Orb_L_539;Frontal_Sup_Orb_L_540;Frontal_Sup_Orb_L_541;Frontal_Sup_Orb_L_542;Frontal_Sup_Orb_L_543;Frontal_Sup_Orb_L_544;Frontal_Sup_Orb_L_545;Frontal_Sup_Orb_L_546;Frontal_Sup_Orb_L_547;Frontal_Sup_Orb_L_548;Frontal_Sup_Orb_L_549;Frontal_Sup_Orb_L_550;Frontal_Sup_Orb_L_551;Frontal_Sup_Orb_L_552;Frontal_Sup_Orb_L_553;Frontal_Sup_Orb_L_554;Frontal_Sup_Orb_L_555;Frontal_Sup_Orb_L_556;Frontal_Sup_Orb_L_557;Frontal_Sup_Orb_L_558;Frontal_Sup_Orb_L_559;Frontal_Sup_Orb_L_560;Frontal_Sup_Orb_L_561;Frontal_Sup_Orb_L_562;Frontal_Sup_Orb_L_563;Frontal_Sup_Orb_L_564;Frontal_Sup_Orb_L_565;Frontal_Sup_Orb_L_566;Frontal_Sup_Orb_L_567;Frontal_Sup_Orb_L_568;Frontal_Sup_Orb_L_569;Frontal_Sup_Orb_L_570;Frontal_Sup_Orb_R_571;Frontal_Sup_Orb_R_572;Frontal_Sup_Orb_R_573;Frontal_Sup_Orb_R_574;Frontal_Sup_Orb_R_575;Frontal_Sup_Orb_R_576;Frontal_Sup_Orb_R_577;Frontal_Sup_Orb_R_578;Frontal_Sup_Orb_R_579;Frontal_Sup_Orb_R_580;Frontal_Sup_Orb_R_581;Frontal_Sup_Orb_R_582;Frontal_Sup_Orb_R_583;Frontal_Sup_Orb_R_584;Frontal_Sup_Orb_R_585;Frontal_Sup_Orb_R_586;Frontal_Sup_Orb_R_587;Frontal_Sup_Orb_R_588;Frontal_Sup_Orb_R_589;Frontal_Sup_Orb_R_590;Frontal_Sup_Orb_R_591;Frontal_Sup_Orb_R_592;Frontal_Sup_Orb_R_593;Frontal_Sup_Orb_R_594;Frontal_Sup_Orb_R_595;Frontal_Sup_Orb_R_596;Frontal_Sup_Orb_R_597;Frontal_Sup_Orb_R_598;Frontal_Sup_Orb_R_599;Frontal_Sup_Orb_R_600;Frontal_Sup_Orb_R_601;Frontal_Sup_Orb_R_602;Frontal_Sup_Orb_R_603;Frontal_Sup_Orb_R_604;Frontal_Sup_Orb_R_605;Frontal_Sup_Orb_R_606;Frontal_Mid_L_607;Frontal_Mid_L_608;Frontal_Mid_L_609;Frontal_Mid_L_610;Frontal_Mid_L_611;Frontal_Mid_L_612;Frontal_Mid_L_613;Frontal_Mid_L_614;Frontal_Mid_L_615;Frontal_Mid_L_616;Frontal_Mid_L_617;Frontal_Mid_L_618;Frontal_Mid_L_619;Frontal_Mid_L_620;Frontal_Mid_L_621;Frontal_Mid_L_622;Frontal_Mid_L_623;Frontal_Mid_L_624;Frontal_Mid_L_625;Frontal_Mid_L_626;Frontal_Mid_L_627;Frontal_Mid_L_628;Frontal_Mid_L_629;Frontal_Mid_L_630;Frontal_Mid_L_631;Frontal_Mid_L_632;Frontal_Mid_L_633;Frontal_Mid_L_634;Frontal_Mid_L_635;Frontal_Mid_L_636;Frontal_Mid_L_637;Frontal_Mid_L_638;Frontal_Mid_L_639;Frontal_Mid_L_640;Frontal_Mid_L_641;Frontal_Mid_L_642;Frontal_Mid_L_643;Frontal_Mid_L_644;Frontal_Mid_L_645;Frontal_Mid_L_646;Frontal_Mid_L_647;Frontal_Mid_L_648;Frontal_Mid_L_649;Frontal_Mid_L_650;Frontal_Mid_L_651;Frontal_Mid_L_652;Frontal_Mid_L_653;Frontal_Mid_L_654;Frontal_Mid_L_655;Frontal_Mid_L_656;Frontal_Mid_L_657;Frontal_Mid_L_658;Frontal_Mid_L_659;Frontal_Mid_L_660;Frontal_Mid_L_661;Frontal_Mid_L_662;Frontal_Mid_L_663;Frontal_Mid_L_664;Frontal_Mid_L_665;Frontal_Mid_L_666;Frontal_Mid_L_667;Frontal_Mid_L_668;Frontal_Mid_L_669;Frontal_Mid_L_670;Frontal_Mid_L_671;Frontal_Mid_L_672;Frontal_Mid_L_673;Frontal_Mid_L_674;Frontal_Mid_L_675;Frontal_Mid_L_676;Frontal_Mid_L_677;Frontal_Mid_L_678;Frontal_Mid_L_679;Frontal_Mid_L_680;Frontal_Mid_L_681;Frontal_Mid_L_682;Frontal_Mid_L_683;Frontal_Mid_L_684;Frontal_Mid_L_685;Frontal_Mid_L_686;Frontal_Mid_L_687;Frontal_Mid_L_688;Frontal_Mid_L_689;Frontal_Mid_L_690;Frontal_Mid_L_691;Frontal_Mid_L_692;Frontal_Mid_L_693;Frontal_Mid_L_694;Frontal_Mid_L_695;Frontal_Mid_L_696;Frontal_Mid_L_697;Frontal_Mid_L_698;Frontal_Mid_L_699;Frontal_Mid_L_700;Frontal_Mid_L_701;Frontal_Mid_L_702;Frontal_Mid_L_703;Frontal_Mid_L_704;Frontal_Mid_L_705;Frontal_Mid_L_706;Frontal_Mid_L_707;Frontal_Mid_L_708;Frontal_Mid_L_709;Frontal_Mid_L_710;Frontal_Mid_L_711;Frontal_Mid_L_712;Frontal_Mid_L_713;Frontal_Mid_L_714;Frontal_Mid_L_715;Frontal_Mid_L_716;Frontal_Mid_L_717;Frontal_Mid_L_718;Frontal_Mid_L_719;Frontal_Mid_L_720;Frontal_Mid_L_721;Frontal_Mid_L_722;Frontal_Mid_L_723;Frontal_Mid_L_724;Frontal_Mid_L_725;Frontal_Mid_L_726;Frontal_Mid_L_727;Frontal_Mid_L_728;Frontal_Mid_L_729;Frontal_Mid_L_730;Frontal_Mid_L_731;Frontal_Mid_L_732;Frontal_Mid_L_733;Frontal_Mid_L_734;Frontal_Mid_L_735;Frontal_Mid_L_736;Frontal_Mid_L_737;Frontal_Mid_L_738;Frontal_Mid_L_739;Frontal_Mid_L_740;Frontal_Mid_L_741;Frontal_Mid_L_742;Frontal_Mid_L_743;Frontal_Mid_L_744;Frontal_Mid_L_745;Frontal_Mid_L_746;Frontal_Mid_L_747;Frontal_Mid_L_748;Frontal_Mid_L_749;Frontal_Mid_L_750;Frontal_Mid_L_751;Frontal_Mid_L_752;Frontal_Mid_L_753;Frontal_Mid_L_754;Frontal_Mid_L_755;Frontal_Mid_L_756;Frontal_Mid_L_757;Frontal_Mid_L_758;Frontal_Mid_L_759;Frontal_Mid_L_760;Frontal_Mid_L_761;Frontal_Mid_L_762;Frontal_Mid_L_763;Frontal_Mid_L_764;Frontal_Mid_L_765;Frontal_Mid_L_766;Frontal_Mid_L_767;Frontal_Mid_L_768;Frontal_Mid_L_769;Frontal_Mid_L_770;Frontal_Mid_L_771;Frontal_Mid_L_772;Frontal_Mid_L_773;Frontal_Mid_L_774;Frontal_Mid_L_775;Frontal_Mid_L_776;Frontal_Mid_L_777;Frontal_Mid_L_778;Frontal_Mid_L_779;Frontal_Mid_L_780;Frontal_Mid_L_781;Frontal_Mid_L_782;Frontal_Mid_L_783;Frontal_Mid_L_784;Frontal_Mid_L_785;Frontal_Mid_L_786;Frontal_Mid_L_787;Frontal_Mid_L_788;Frontal_Mid_L_789;Frontal_Mid_R_790;Frontal_Mid_R_791;Frontal_Mid_R_792;Frontal_Mid_R_793;Frontal_Mid_R_794;Frontal_Mid_R_795;Frontal_Mid_R_796;Frontal_Mid_R_797;Frontal_Mid_R_798;Frontal_Mid_R_799;Frontal_Mid_R_800;Frontal_Mid_R_801;Frontal_Mid_R_802;Frontal_Mid_R_803;Frontal_Mid_R_804;Frontal_Mid_R_805;Frontal_Mid_R_806;Frontal_Mid_R_807;Frontal_Mid_R_808;Frontal_Mid_R_809;Frontal_Mid_R_810;Frontal_Mid_R_811;Frontal_Mid_R_812;Frontal_Mid_R_813;Frontal_Mid_R_814;Frontal_Mid_R_815;Frontal_Mid_R_816;Frontal_Mid_R_817;Frontal_Mid_R_818;Frontal_Mid_R_819;Frontal_Mid_R_820;Frontal_Mid_R_821;Frontal_Mid_R_822;Frontal_Mid_R_823;Frontal_Mid_R_824;Frontal_Mid_R_825;Frontal_Mid_R_826;Frontal_Mid_R_827;Frontal_Mid_R_828;Frontal_Mid_R_829;Frontal_Mid_R_830;Frontal_Mid_R_831;Frontal_Mid_R_832;Frontal_Mid_R_833;Frontal_Mid_R_834;Frontal_Mid_R_835;Frontal_Mid_R_836;Frontal_Mid_R_837;Frontal_Mid_R_838;Frontal_Mid_R_839;Frontal_Mid_R_840;Frontal_Mid_R_841;Frontal_Mid_R_842;Frontal_Mid_R_843;Frontal_Mid_R_844;Frontal_Mid_R_845;Frontal_Mid_R_846;Frontal_Mid_R_847;Frontal_Mid_R_848;Frontal_Mid_R_849;Frontal_Mid_R_850;Frontal_Mid_R_851;Frontal_Mid_R_852;Frontal_Mid_R_853;Frontal_Mid_R_854;Frontal_Mid_R_855;Frontal_Mid_R_856;Frontal_Mid_R_857;Frontal_Mid_R_858;Frontal_Mid_R_859;Frontal_Mid_R_860;Frontal_Mid_R_861;Frontal_Mid_R_862;Frontal_Mid_R_863;Frontal_Mid_R_864;Frontal_Mid_R_865;Frontal_Mid_R_866;Frontal_Mid_R_867;Frontal_Mid_R_868;Frontal_Mid_R_869;Frontal_Mid_R_870;Frontal_Mid_R_871;Frontal_Mid_R_872;Frontal_Mid_R_873;Frontal_Mid_R_874;Frontal_Mid_R_875;Frontal_Mid_R_876;Frontal_Mid_R_877;Frontal_Mid_R_878;Frontal_Mid_R_879;Frontal_Mid_R_880;Frontal_Mid_R_881;Frontal_Mid_R_882;Frontal_Mid_R_883;Frontal_Mid_R_884;Frontal_Mid_R_885;Frontal_Mid_R_886;Frontal_Mid_R_887;Frontal_Mid_R_888;Frontal_Mid_R_889;Frontal_Mid_R_890;Frontal_Mid_R_891;Frontal_Mid_R_892;Frontal_Mid_R_893;Frontal_Mid_R_894;Frontal_Mid_R_895;Frontal_Mid_R_896;Frontal_Mid_R_897;Frontal_Mid_R_898;Frontal_Mid_R_899;Frontal_Mid_R_900;Frontal_Mid_R_901;Frontal_Mid_R_902;Frontal_Mid_R_903;Frontal_Mid_R_904;Frontal_Mid_R_905;Frontal_Mid_R_906;Frontal_Mid_R_907;Frontal_Mid_R_908;Frontal_Mid_R_909;Frontal_Mid_R_910;Frontal_Mid_R_911;Frontal_Mid_R_912;Frontal_Mid_R_913;Frontal_Mid_R_914;Frontal_Mid_R_915;Frontal_Mid_R_916;Frontal_Mid_R_917;Frontal_Mid_R_918;Frontal_Mid_R_919;Frontal_Mid_R_920;Frontal_Mid_R_921;Frontal_Mid_R_922;Frontal_Mid_R_923;Frontal_Mid_R_924;Frontal_Mid_R_925;Frontal_Mid_R_926;Frontal_Mid_R_927;Frontal_Mid_R_928;Frontal_Mid_R_929;Frontal_Mid_R_930;Frontal_Mid_R_931;Frontal_Mid_R_932;Frontal_Mid_R_933;Frontal_Mid_R_934;Frontal_Mid_R_935;Frontal_Mid_R_936;Frontal_Mid_R_937;Frontal_Mid_R_938;Frontal_Mid_R_939;Frontal_Mid_R_940;Frontal_Mid_R_941;Frontal_Mid_R_942;Frontal_Mid_R_943;Frontal_Mid_R_944;Frontal_Mid_R_945;Frontal_Mid_R_946;Frontal_Mid_R_947;Frontal_Mid_R_948;Frontal_Mid_R_949;Frontal_Mid_R_950;Frontal_Mid_R_951;Frontal_Mid_R_952;Frontal_Mid_R_953;Frontal_Mid_R_954;Frontal_Mid_R_955;Frontal_Mid_R_956;Frontal_Mid_R_957;Frontal_Mid_R_958;Frontal_Mid_R_959;Frontal_Mid_R_960;Frontal_Mid_R_961;Frontal_Mid_R_962;Frontal_Mid_R_963;Frontal_Mid_R_964;Frontal_Mid_R_965;Frontal_Mid_R_966;Frontal_Mid_R_967;Frontal_Mid_R_968;Frontal_Mid_R_969;Frontal_Mid_R_970;Frontal_Mid_R_971;Frontal_Mid_R_972;Frontal_Mid_R_973;Frontal_Mid_R_974;Frontal_Mid_R_975;Frontal_Mid_R_976;Frontal_Mid_R_977;Frontal_Mid_R_978;Frontal_Mid_R_979;Frontal_Mid_R_980;Frontal_Mid_R_981;Frontal_Mid_R_982;Frontal_Mid_R_983;Frontal_Mid_Orb_L_984;Frontal_Mid_Orb_L_985;Frontal_Mid_Orb_L_986;Frontal_Mid_Orb_L_987;Frontal_Mid_Orb_L_988;Frontal_Mid_Orb_L_989;Frontal_Mid_Orb_L_990;Frontal_Mid_Orb_L_991;Frontal_Mid_Orb_L_992;Frontal_Mid_Orb_L_993;Frontal_Mid_Orb_L_994;Frontal_Mid_Orb_L_995;Frontal_Mid_Orb_L_996;Frontal_Mid_Orb_L_997;Frontal_Mid_Orb_L_998;Frontal_Mid_Orb_L_999;Frontal_Mid_Orb_L_1000;Frontal_Mid_Orb_L_1001;Frontal_Mid_Orb_L_1002;Frontal_Mid_Orb_L_1003;Frontal_Mid_Orb_L_1004;Frontal_Mid_Orb_L_1005;Frontal_Mid_Orb_L_1006;Frontal_Mid_Orb_L_1007;Frontal_Mid_Orb_L_1008;Frontal_Mid_Orb_L_1009;Frontal_Mid_Orb_L_1010;Frontal_Mid_Orb_L_1011;Frontal_Mid_Orb_R_1012;Frontal_Mid_Orb_R_1013;Frontal_Mid_Orb_R_1014;Frontal_Mid_Orb_R_1015;Frontal_Mid_Orb_R_1016;Frontal_Mid_Orb_R_1017;Frontal_Mid_Orb_R_1018;Frontal_Mid_Orb_R_1019;Frontal_Mid_Orb_R_1020;Frontal_Mid_Orb_R_1021;Frontal_Mid_Orb_R_1022;Frontal_Mid_Orb_R_1023;Frontal_Mid_Orb_R_1024;Frontal_Mid_Orb_R_1025;Frontal_Mid_Orb_R_1026;Frontal_Mid_Orb_R_1027;Frontal_Mid_Orb_R_1028;Frontal_Mid_Orb_R_1029;Frontal_Mid_Orb_R_1030;Frontal_Mid_Orb_R_1031;Frontal_Mid_Orb_R_1032;Frontal_Mid_Orb_R_1033;Frontal_Mid_Orb_R_1034;Frontal_Mid_Orb_R_1035;Frontal_Mid_Orb_R_1036;Frontal_Mid_Orb_R_1037;Frontal_Mid_Orb_R_1038;Frontal_Mid_Orb_R_1039;Frontal_Mid_Orb_R_1040;Frontal_Mid_Orb_R_1041;Frontal_Mid_Orb_R_1042;Frontal_Mid_Orb_R_1043;Frontal_Mid_Orb_R_1044;Frontal_Mid_Orb_R_1045;Frontal_Mid_Orb_R_1046;Frontal_Inf_Oper_L_1047;Frontal_Inf_Oper_L_1048;Frontal_Inf_Oper_L_1049;Frontal_Inf_Oper_L_1050;Frontal_Inf_Oper_L_1051;Frontal_Inf_Oper_L_1052;Frontal_Inf_Oper_L_1053;Frontal_Inf_Oper_L_1054;Frontal_Inf_Oper_L_1055;Frontal_Inf_Oper_L_1056;Frontal_Inf_Oper_L_1057;Frontal_Inf_Oper_L_1058;Frontal_Inf_Oper_L_1059;Frontal_Inf_Oper_L_1060;Frontal_Inf_Oper_L_1061;Frontal_Inf_Oper_L_1062;Frontal_Inf_Oper_L_1063;Frontal_Inf_Oper_L_1064;Frontal_Inf_Oper_L_1065;Frontal_Inf_Oper_L_1066;Frontal_Inf_Oper_L_1067;Frontal_Inf_Oper_L_1068;Frontal_Inf_Oper_L_1069;Frontal_Inf_Oper_L_1070;Frontal_Inf_Oper_L_1071;Frontal_Inf_Oper_L_1072;Frontal_Inf_Oper_L_1073;Frontal_Inf_Oper_L_1074;Frontal_Inf_Oper_L_1075;Frontal_Inf_Oper_L_1076;Frontal_Inf_Oper_L_1077;Frontal_Inf_Oper_L_1078;Frontal_Inf_Oper_L_1079;Frontal_Inf_Oper_R_1080;Frontal_Inf_Oper_R_1081;Frontal_Inf_Oper_R_1082;Frontal_Inf_Oper_R_1083;Frontal_Inf_Oper_R_1084;Frontal_Inf_Oper_R_1085;Frontal_Inf_Oper_R_1086;Frontal_Inf_Oper_R_1087;Frontal_Inf_Oper_R_1088;Frontal_Inf_Oper_R_1089;Frontal_Inf_Oper_R_1090;Frontal_Inf_Oper_R_1091;Frontal_Inf_Oper_R_1092;Frontal_Inf_Oper_R_1093;Frontal_Inf_Oper_R_1094;Frontal_Inf_Oper_R_1095;Frontal_Inf_Oper_R_1096;Frontal_Inf_Oper_R_1097;Frontal_Inf_Oper_R_1098;Frontal_Inf_Oper_R_1099;Frontal_Inf_Oper_R_1100;Frontal_Inf_Oper_R_1101;Frontal_Inf_Oper_R_1102;Frontal_Inf_Oper_R_1103;Frontal_Inf_Oper_R_1104;Frontal_Inf_Oper_R_1105;Frontal_Inf_Oper_R_1106;Frontal_Inf_Oper_R_1107;Frontal_Inf_Oper_R_1108;Frontal_Inf_Oper_R_1109;Frontal_Inf_Oper_R_1110;Frontal_Inf_Oper_R_1111;Frontal_Inf_Oper_R_1112;Frontal_Inf_Oper_R_1113;Frontal_Inf_Oper_R_1114;Frontal_Inf_Oper_R_1115;Frontal_Inf_Oper_R_1116;Frontal_Inf_Oper_R_1117;Frontal_Inf_Oper_R_1118;Frontal_Inf_Oper_R_1119;Frontal_Inf_Oper_R_1120;Frontal_Inf_Oper_R_1121;Frontal_Inf_Oper_R_1122;Frontal_Inf_Oper_R_1123;Frontal_Inf_Oper_R_1124;Frontal_Inf_Oper_R_1125;Frontal_Inf_Oper_R_1126;Frontal_Inf_Oper_R_1127;Frontal_Inf_Oper_R_1128;Frontal_Inf_Oper_R_1129;Frontal_Inf_Oper_R_1130;Frontal_Inf_Oper_R_1131;Frontal_Inf_Tri_L_1132;Frontal_Inf_Tri_L_1133;Frontal_Inf_Tri_L_1134;Frontal_Inf_Tri_L_1135;Frontal_Inf_Tri_L_1136;Frontal_Inf_Tri_L_1137;Frontal_Inf_Tri_L_1138;Frontal_Inf_Tri_L_1139;Frontal_Inf_Tri_L_1140;Frontal_Inf_Tri_L_1141;Frontal_Inf_Tri_L_1142;Frontal_Inf_Tri_L_1143;Frontal_Inf_Tri_L_1144;Frontal_Inf_Tri_L_1145;Frontal_Inf_Tri_L_1146;Frontal_Inf_Tri_L_1147;Frontal_Inf_Tri_L_1148;Frontal_Inf_Tri_L_1149;Frontal_Inf_Tri_L_1150;Frontal_Inf_Tri_L_1151;Frontal_Inf_Tri_L_1152;Frontal_Inf_Tri_L_1153;Frontal_Inf_Tri_L_1154;Frontal_Inf_Tri_L_1155;Frontal_Inf_Tri_L_1156;Frontal_Inf_Tri_L_1157;Frontal_Inf_Tri_L_1158;Frontal_Inf_Tri_L_1159;Frontal_Inf_Tri_L_1160;Frontal_Inf_Tri_L_1161;Frontal_Inf_Tri_L_1162;Frontal_Inf_Tri_L_1163;Frontal_Inf_Tri_L_1164;Frontal_Inf_Tri_L_1165;Frontal_Inf_Tri_L_1166;Frontal_Inf_Tri_L_1167;Frontal_Inf_Tri_L_1168;Frontal_Inf_Tri_L_1169;Frontal_Inf_Tri_L_1170;Frontal_Inf_Tri_L_1171;Frontal_Inf_Tri_L_1172;Frontal_Inf_Tri_L_1173;Frontal_Inf_Tri_L_1174;Frontal_Inf_Tri_L_1175;Frontal_Inf_Tri_L_1176;Frontal_Inf_Tri_L_1177;Frontal_Inf_Tri_L_1178;Frontal_Inf_Tri_L_1179;Frontal_Inf_Tri_L_1180;Frontal_Inf_Tri_L_1181;Frontal_Inf_Tri_L_1182;Frontal_Inf_Tri_L_1183;Frontal_Inf_Tri_L_1184;Frontal_Inf_Tri_L_1185;Frontal_Inf_Tri_L_1186;Frontal_Inf_Tri_L_1187;Frontal_Inf_Tri_L_1188;Frontal_Inf_Tri_L_1189;Frontal_Inf_Tri_L_1190;Frontal_Inf_Tri_L_1191;Frontal_Inf_Tri_L_1192;Frontal_Inf_Tri_L_1193;Frontal_Inf_Tri_L_1194;Frontal_Inf_Tri_L_1195;Frontal_Inf_Tri_L_1196;Frontal_Inf_Tri_L_1197;Frontal_Inf_Tri_L_1198;Frontal_Inf_Tri_L_1199;Frontal_Inf_Tri_L_1200;Frontal_Inf_Tri_L_1201;Frontal_Inf_Tri_L_1202;Frontal_Inf_Tri_L_1203;Frontal_Inf_Tri_L_1204;Frontal_Inf_Tri_L_1205;Frontal_Inf_Tri_L_1206;Frontal_Inf_Tri_L_1207;Frontal_Inf_Tri_L_1208;Frontal_Inf_Tri_L_1209;Frontal_Inf_Tri_L_1210;Frontal_Inf_Tri_L_1211;Frontal_Inf_Tri_L_1212;Frontal_Inf_Tri_L_1213;Frontal_Inf_Tri_L_1214;Frontal_Inf_Tri_L_1215;Frontal_Inf_Tri_L_1216;Frontal_Inf_Tri_L_1217;Frontal_Inf_Tri_L_1218;Frontal_Inf_Tri_L_1219;Frontal_Inf_Tri_L_1220;Frontal_Inf_Tri_L_1221;Frontal_Inf_Tri_L_1222;Frontal_Inf_Tri_L_1223;Frontal_Inf_Tri_L_1224;Frontal_Inf_Tri_L_1225;Frontal_Inf_Tri_L_1226;Frontal_Inf_Tri_L_1227;Frontal_Inf_Tri_L_1228;Frontal_Inf_Tri_L_1229;Frontal_Inf_Tri_L_1230;Frontal_Inf_Tri_L_1231;Frontal_Inf_Tri_L_1232;Frontal_Inf_Tri_L_1233;Frontal_Inf_Tri_R_1234;Frontal_Inf_Tri_R_1235;Frontal_Inf_Tri_R_1236;Frontal_Inf_Tri_R_1237;Frontal_Inf_Tri_R_1238;Frontal_Inf_Tri_R_1239;Frontal_Inf_Tri_R_1240;Frontal_Inf_Tri_R_1241;Frontal_Inf_Tri_R_1242;Frontal_Inf_Tri_R_1243;Frontal_Inf_Tri_R_1244;Frontal_Inf_Tri_R_1245;Frontal_Inf_Tri_R_1246;Frontal_Inf_Tri_R_1247;Frontal_Inf_Tri_R_1248;Frontal_Inf_Tri_R_1249;Frontal_Inf_Tri_R_1250;Frontal_Inf_Tri_R_1251;Frontal_Inf_Tri_R_1252;Frontal_Inf_Tri_R_1253;Frontal_Inf_Tri_R_1254;Frontal_Inf_Tri_R_1255;Frontal_Inf_Tri_R_1256;Frontal_Inf_Tri_R_1257;Frontal_Inf_Tri_R_1258;Frontal_Inf_Tri_R_1259;Frontal_Inf_Tri_R_1260;Frontal_Inf_Tri_R_1261;Frontal_Inf_Tri_R_1262;Frontal_Inf_Tri_R_1263;Frontal_Inf_Tri_R_1264;Frontal_Inf_Tri_R_1265;Frontal_Inf_Tri_R_1266;Frontal_Inf_Tri_R_1267;Frontal_Inf_Tri_R_1268;Frontal_Inf_Tri_R_1269;Frontal_Inf_Tri_R_1270;Frontal_Inf_Tri_R_1271;Frontal_Inf_Tri_R_1272;Frontal_Inf_Tri_R_1273;Frontal_Inf_Tri_R_1274;Frontal_Inf_Tri_R_1275;Frontal_Inf_Tri_R_1276;Frontal_Inf_Tri_R_1277;Frontal_Inf_Tri_R_1278;Frontal_Inf_Tri_R_1279;Frontal_Inf_Tri_R_1280;Frontal_Inf_Tri_R_1281;Frontal_Inf_Tri_R_1282;Frontal_Inf_Tri_R_1283;Frontal_Inf_Tri_R_1284;Frontal_Inf_Tri_R_1285;Frontal_Inf_Tri_R_1286;Frontal_Inf_Tri_R_1287;Frontal_Inf_Tri_R_1288;Frontal_Inf_Tri_R_1289;Frontal_Inf_Tri_R_1290;Frontal_Inf_Tri_R_1291;Frontal_Inf_Tri_R_1292;Frontal_Inf_Tri_R_1293;Frontal_Inf_Tri_R_1294;Frontal_Inf_Tri_R_1295;Frontal_Inf_Tri_R_1296;Frontal_Inf_Tri_R_1297;Frontal_Inf_Tri_R_1298;Frontal_Inf_Tri_R_1299;Frontal_Inf_Tri_R_1300;Frontal_Inf_Tri_R_1301;Frontal_Inf_Tri_R_1302;Frontal_Inf_Tri_R_1303;Frontal_Inf_Tri_R_1304;Frontal_Inf_Tri_R_1305;Frontal_Inf_Tri_R_1306;Frontal_Inf_Tri_R_1307;Frontal_Inf_Tri_R_1308;Frontal_Inf_Tri_R_1309;Frontal_Inf_Tri_R_1310;Frontal_Inf_Tri_R_1311;Frontal_Inf_Orb_L_1312;Frontal_Inf_Orb_L_1313;Frontal_Inf_Orb_L_1314;Frontal_Inf_Orb_L_1315;Frontal_Inf_Orb_L_1316;Frontal_Inf_Orb_L_1317;Frontal_Inf_Orb_L_1318;Frontal_Inf_Orb_L_1319;Frontal_Inf_Orb_L_1320;Frontal_Inf_Orb_L_1321;Frontal_Inf_Orb_L_1322;Frontal_Inf_Orb_L_1323;Frontal_Inf_Orb_L_1324;Frontal_Inf_Orb_L_1325;Frontal_Inf_Orb_L_1326;Frontal_Inf_Orb_L_1327;Frontal_Inf_Orb_L_1328;Frontal_Inf_Orb_L_1329;Frontal_Inf_Orb_L_1330;Frontal_Inf_Orb_L_1331;Frontal_Inf_Orb_L_1332;Frontal_Inf_Orb_L_1333;Frontal_Inf_Orb_L_1334;Frontal_Inf_Orb_L_1335;Frontal_Inf_Orb_L_1336;Frontal_Inf_Orb_L_1337;Frontal_Inf_Orb_L_1338;Frontal_Inf_Orb_L_1339;Frontal_Inf_Orb_L_1340;Frontal_Inf_Orb_L_1341;Frontal_Inf_Orb_L_1342;Frontal_Inf_Orb_L_1343;Frontal_Inf_Orb_L_1344;Frontal_Inf_Orb_L_1345;Frontal_Inf_Orb_L_1346;Frontal_Inf_Orb_L_1347;Frontal_Inf_Orb_L_1348;Frontal_Inf_Orb_L_1349;Frontal_Inf_Orb_L_1350;Frontal_Inf_Orb_L_1351;Frontal_Inf_Orb_L_1352;Frontal_Inf_Orb_L_1353;Frontal_Inf_Orb_L_1354;Frontal_Inf_Orb_L_1355;Frontal_Inf_Orb_L_1356;Frontal_Inf_Orb_L_1357;Frontal_Inf_Orb_L_1358;Frontal_Inf_Orb_L_1359;Frontal_Inf_Orb_L_1360;Frontal_Inf_Orb_L_1361;Frontal_Inf_Orb_L_1362;Frontal_Inf_Orb_L_1363;Frontal_Inf_Orb_L_1364;Frontal_Inf_Orb_L_1365;Frontal_Inf_Orb_L_1366;Frontal_Inf_Orb_L_1367;Frontal_Inf_Orb_L_1368;Frontal_Inf_Orb_L_1369;Frontal_Inf_Orb_L_1370;Frontal_Inf_Orb_L_1371;Frontal_Inf_Orb_L_1372;Frontal_Inf_Orb_L_1373;Frontal_Inf_Orb_L_1374;Frontal_Inf_Orb_L_1375;Frontal_Inf_Orb_L_1376;Frontal_Inf_Orb_L_1377;Frontal_Inf_Orb_R_1378;Frontal_Inf_Orb_R_1379;Frontal_Inf_Orb_R_1380;Frontal_Inf_Orb_R_1381;Frontal_Inf_Orb_R_1382;Frontal_Inf_Orb_R_1383;Frontal_Inf_Orb_R_1384;Frontal_Inf_Orb_R_1385;Frontal_Inf_Orb_R_1386;Frontal_Inf_Orb_R_1387;Frontal_Inf_Orb_R_1388;Frontal_Inf_Orb_R_1389;Frontal_Inf_Orb_R_1390;Frontal_Inf_Orb_R_1391;Frontal_Inf_Orb_R_1392;Frontal_Inf_Orb_R_1393;Frontal_Inf_Orb_R_1394;Frontal_Inf_Orb_R_1395;Frontal_Inf_Orb_R_1396;Frontal_Inf_Orb_R_1397;Frontal_Inf_Orb_R_1398;Frontal_Inf_Orb_R_1399;Frontal_Inf_Orb_R_1400;Frontal_Inf_Orb_R_1401;Frontal_Inf_Orb_R_1402;Frontal_Inf_Orb_R_1403;Frontal_Inf_Orb_R_1404;Frontal_Inf_Orb_R_1405;Frontal_Inf_Orb_R_1406;Frontal_Inf_Orb_R_1407;Frontal_Inf_Orb_R_1408;Frontal_Inf_Orb_R_1409;Frontal_Inf_Orb_R_1410;Frontal_Inf_Orb_R_1411;Frontal_Inf_Orb_R_1412;Frontal_Inf_Orb_R_1413;Frontal_Inf_Orb_R_1414;Frontal_Inf_Orb_R_1415;Frontal_Inf_Orb_R_1416;Frontal_Inf_Orb_R_1417;Frontal_Inf_Orb_R_1418;Frontal_Inf_Orb_R_1419;Frontal_Inf_Orb_R_1420;Frontal_Inf_Orb_R_1421;Frontal_Inf_Orb_R_1422;Frontal_Inf_Orb_R_1423;Frontal_Inf_Orb_R_1424;Frontal_Inf_Orb_R_1425;Frontal_Inf_Orb_R_1426;Frontal_Inf_Orb_R_1427;Frontal_Inf_Orb_R_1428;Frontal_Inf_Orb_R_1429;Frontal_Inf_Orb_R_1430;Frontal_Inf_Orb_R_1431;Frontal_Inf_Orb_R_1432;Frontal_Inf_Orb_R_1433;Frontal_Inf_Orb_R_1434;Frontal_Inf_Orb_R_1435;Frontal_Inf_Orb_R_1436;Frontal_Inf_Orb_R_1437;Frontal_Inf_Orb_R_1438;Frontal_Inf_Orb_R_1439;Frontal_Inf_Orb_R_1440;Frontal_Inf_Orb_R_1441;Frontal_Inf_Orb_R_1442;Rolandic_Oper_L_1443;Rolandic_Oper_L_1444;Rolandic_Oper_L_1445;Rolandic_Oper_L_1446;Rolandic_Oper_L_1447;Rolandic_Oper_L_1448;Rolandic_Oper_L_1449;Rolandic_Oper_L_1450;Rolandic_Oper_L_1451;Rolandic_Oper_L_1452;Rolandic_Oper_L_1453;Rolandic_Oper_L_1454;Rolandic_Oper_L_1455;Rolandic_Oper_L_1456;Rolandic_Oper_L_1457;Rolandic_Oper_L_1458;Rolandic_Oper_L_1459;Rolandic_Oper_L_1460;Rolandic_Oper_L_1461;Rolandic_Oper_L_1462;Rolandic_Oper_L_1463;Rolandic_Oper_L_1464;Rolandic_Oper_L_1465;Rolandic_Oper_L_1466;Rolandic_Oper_L_1467;Rolandic_Oper_L_1468;Rolandic_Oper_L_1469;Rolandic_Oper_L_1470;Rolandic_Oper_L_1471;Rolandic_Oper_L_1472;Rolandic_Oper_R_1473;Rolandic_Oper_R_1474;Rolandic_Oper_R_1475;Rolandic_Oper_R_1476;Rolandic_Oper_R_1477;Rolandic_Oper_R_1478;Rolandic_Oper_R_1479;Rolandic_Oper_R_1480;Rolandic_Oper_R_1481;Rolandic_Oper_R_1482;Rolandic_Oper_R_1483;Rolandic_Oper_R_1484;Rolandic_Oper_R_1485;Rolandic_Oper_R_1486;Rolandic_Oper_R_1487;Rolandic_Oper_R_1488;Rolandic_Oper_R_1489;Rolandic_Oper_R_1490;Rolandic_Oper_R_1491;Rolandic_Oper_R_1492;Rolandic_Oper_R_1493;Rolandic_Oper_R_1494;Rolandic_Oper_R_1495;Rolandic_Oper_R_1496;Rolandic_Oper_R_1497;Rolandic_Oper_R_1498;Rolandic_Oper_R_1499;Rolandic_Oper_R_1500;Rolandic_Oper_R_1501;Rolandic_Oper_R_1502;Rolandic_Oper_R_1503;Rolandic_Oper_R_1504;Rolandic_Oper_R_1505;Rolandic_Oper_R_1506;Rolandic_Oper_R_1507;Rolandic_Oper_R_1508;Rolandic_Oper_R_1509;Rolandic_Oper_R_1510;Rolandic_Oper_R_1511;Rolandic_Oper_R_1512;Rolandic_Oper_R_1513;Rolandic_Oper_R_1514;Rolandic_Oper_R_1515;Rolandic_Oper_R_1516;Rolandic_Oper_R_1517;Rolandic_Oper_R_1518;Rolandic_Oper_R_1519;Rolandic_Oper_R_1520;Rolandic_Oper_R_1521;Rolandic_Oper_R_1522;Rolandic_Oper_R_1523;Supp_Motor_Area_L_1524;Supp_Motor_Area_L_1525;Supp_Motor_Area_L_1526;Supp_Motor_Area_L_1527;Supp_Motor_Area_L_1528;Supp_Motor_Area_L_1529;Supp_Motor_Area_L_1530;Supp_Motor_Area_L_1531;Supp_Motor_Area_L_1532;Supp_Motor_Area_L_1533;Supp_Motor_Area_L_1534;Supp_Motor_Area_L_1535;Supp_Motor_Area_L_1536;Supp_Motor_Area_L_1537;Supp_Motor_Area_L_1538;Supp_Motor_Area_L_1539;Supp_Motor_Area_L_1540;Supp_Motor_Area_L_1541;Supp_Motor_Area_L_1542;Supp_Motor_Area_L_1543;Supp_Motor_Area_L_1544;Supp_Motor_Area_L_1545;Supp_Motor_Area_L_1546;Supp_Motor_Area_L_1547;Supp_Motor_Area_L_1548;Supp_Motor_Area_L_1549;Supp_Motor_Area_L_1550;Supp_Motor_Area_L_1551;Supp_Motor_Area_L_1552;Supp_Motor_Area_L_1553;Supp_Motor_Area_L_1554;Supp_Motor_Area_L_1555;Supp_Motor_Area_L_1556;Supp_Motor_Area_L_1557;Supp_Motor_Area_L_1558;Supp_Motor_Area_L_1559;Supp_Motor_Area_L_1560;Supp_Motor_Area_L_1561;Supp_Motor_Area_L_1562;Supp_Motor_Area_L_1563;Supp_Motor_Area_L_1564;Supp_Motor_Area_L_1565;Supp_Motor_Area_L_1566;Supp_Motor_Area_L_1567;Supp_Motor_Area_L_1568;Supp_Motor_Area_L_1569;Supp_Motor_Area_L_1570;Supp_Motor_Area_L_1571;Supp_Motor_Area_L_1572;Supp_Motor_Area_L_1573;Supp_Motor_Area_L_1574;Supp_Motor_Area_L_1575;Supp_Motor_Area_L_1576;Supp_Motor_Area_L_1577;Supp_Motor_Area_L_1578;Supp_Motor_Area_L_1579;Supp_Motor_Area_L_1580;Supp_Motor_Area_L_1581;Supp_Motor_Area_L_1582;Supp_Motor_Area_L_1583;Supp_Motor_Area_L_1584;Supp_Motor_Area_L_1585;Supp_Motor_Area_L_1586;Supp_Motor_Area_L_1587;Supp_Motor_Area_L_1588;Supp_Motor_Area_L_1589;Supp_Motor_Area_L_1590;Supp_Motor_Area_L_1591;Supp_Motor_Area_L_1592;Supp_Motor_Area_L_1593;Supp_Motor_Area_L_1594;Supp_Motor_Area_L_1595;Supp_Motor_Area_L_1596;Supp_Motor_Area_L_1597;Supp_Motor_Area_L_1598;Supp_Motor_Area_L_1599;Supp_Motor_Area_L_1600;Supp_Motor_Area_L_1601;Supp_Motor_Area_L_1602;Supp_Motor_Area_L_1603;Supp_Motor_Area_L_1604;Supp_Motor_Area_L_1605;Supp_Motor_Area_L_1606;Supp_Motor_Area_L_1607;Supp_Motor_Area_L_1608;Supp_Motor_Area_R_1609;Supp_Motor_Area_R_1610;Supp_Motor_Area_R_1611;Supp_Motor_Area_R_1612;Supp_Motor_Area_R_1613;Supp_Motor_Area_R_1614;Supp_Motor_Area_R_1615;Supp_Motor_Area_R_1616;Supp_Motor_Area_R_1617;Supp_Motor_Area_R_1618;Supp_Motor_Area_R_1619;Supp_Motor_Area_R_1620;Supp_Motor_Area_R_1621;Supp_Motor_Area_R_1622;Supp_Motor_Area_R_1623;Supp_Motor_Area_R_1624;Supp_Motor_Area_R_1625;Supp_Motor_Area_R_1626;Supp_Motor_Area_R_1627;Supp_Motor_Area_R_1628;Supp_Motor_Area_R_1629;Supp_Motor_Area_R_1630;Supp_Motor_Area_R_1631;Supp_Motor_Area_R_1632;Supp_Motor_Area_R_1633;Supp_Motor_Area_R_1634;Supp_Motor_Area_R_1635;Supp_Motor_Area_R_1636;Supp_Motor_Area_R_1637;Supp_Motor_Area_R_1638;Supp_Motor_Area_R_1639;Supp_Motor_Area_R_1640;Supp_Motor_Area_R_1641;Supp_Motor_Area_R_1642;Supp_Motor_Area_R_1643;Supp_Motor_Area_R_1644;Supp_Motor_Area_R_1645;Supp_Motor_Area_R_1646;Supp_Motor_Area_R_1647;Supp_Motor_Area_R_1648;Supp_Motor_Area_R_1649;Supp_Motor_Area_R_1650;Supp_Motor_Area_R_1651;Supp_Motor_Area_R_1652;Supp_Motor_Area_R_1653;Supp_Motor_Area_R_1654;Supp_Motor_Area_R_1655;Supp_Motor_Area_R_1656;Supp_Motor_Area_R_1657;Supp_Motor_Area_R_1658;Supp_Motor_Area_R_1659;Supp_Motor_Area_R_1660;Supp_Motor_Area_R_1661;Supp_Motor_Area_R_1662;Supp_Motor_Area_R_1663;Supp_Motor_Area_R_1664;Supp_Motor_Area_R_1665;Supp_Motor_Area_R_1666;Supp_Motor_Area_R_1667;Supp_Motor_Area_R_1668;Supp_Motor_Area_R_1669;Supp_Motor_Area_R_1670;Supp_Motor_Area_R_1671;Supp_Motor_Area_R_1672;Supp_Motor_Area_R_1673;Supp_Motor_Area_R_1674;Supp_Motor_Area_R_1675;Supp_Motor_Area_R_1676;Supp_Motor_Area_R_1677;Supp_Motor_Area_R_1678;Supp_Motor_Area_R_1679;Supp_Motor_Area_R_1680;Supp_Motor_Area_R_1681;Supp_Motor_Area_R_1682;Supp_Motor_Area_R_1683;Supp_Motor_Area_R_1684;Supp_Motor_Area_R_1685;Supp_Motor_Area_R_1686;Olfactory_L_1687;Olfactory_L_1688;Olfactory_L_1689;Olfactory_L_1690;Olfactory_L_1691;Olfactory_L_1692;Olfactory_L_1693;Olfactory_L_1694;Olfactory_L_1695;Olfactory_L_1696;Olfactory_L_1697;Olfactory_R_1698;Olfactory_R_1699;Olfactory_R_1700;Olfactory_R_1701;Olfactory_R_1702;Olfactory_R_1703;Olfactory_R_1704;Olfactory_R_1705;Olfactory_R_1706;Frontal_Sup_Medial_L_1707;Frontal_Sup_Medial_L_1708;Frontal_Sup_Medial_L_1709;Frontal_Sup_Medial_L_1710;Frontal_Sup_Medial_L_1711;Frontal_Sup_Medial_L_1712;Frontal_Sup_Medial_L_1713;Frontal_Sup_Medial_L_1714;Frontal_Sup_Medial_L_1715;Frontal_Sup_Medial_L_1716;Frontal_Sup_Medial_L_1717;Frontal_Sup_Medial_L_1718;Frontal_Sup_Medial_L_1719;Frontal_Sup_Medial_L_1720;Frontal_Sup_Medial_L_1721;Frontal_Sup_Medial_L_1722;Frontal_Sup_Medial_L_1723;Frontal_Sup_Medial_L_1724;Frontal_Sup_Medial_L_1725;Frontal_Sup_Medial_L_1726;Frontal_Sup_Medial_L_1727;Frontal_Sup_Medial_L_1728;Frontal_Sup_Medial_L_1729;Frontal_Sup_Medial_L_1730;Frontal_Sup_Medial_L_1731;Frontal_Sup_Medial_L_1732;Frontal_Sup_Medial_L_1733;Frontal_Sup_Medial_L_1734;Frontal_Sup_Medial_L_1735;Frontal_Sup_Medial_L_1736;Frontal_Sup_Medial_L_1737;Frontal_Sup_Medial_L_1738;Frontal_Sup_Medial_L_1739;Frontal_Sup_Medial_L_1740;Frontal_Sup_Medial_L_1741;Frontal_Sup_Medial_L_1742;Frontal_Sup_Medial_L_1743;Frontal_Sup_Medial_L_1744;Frontal_Sup_Medial_L_1745;Frontal_Sup_Medial_L_1746;Frontal_Sup_Medial_L_1747;Frontal_Sup_Medial_L_1748;Frontal_Sup_Medial_L_1749;Frontal_Sup_Medial_L_1750;Frontal_Sup_Medial_L_1751;Frontal_Sup_Medial_L_1752;Frontal_Sup_Medial_L_1753;Frontal_Sup_Medial_L_1754;Frontal_Sup_Medial_L_1755;Frontal_Sup_Medial_L_1756;Frontal_Sup_Medial_L_1757;Frontal_Sup_Medial_L_1758;Frontal_Sup_Medial_L_1759;Frontal_Sup_Medial_L_1760;Frontal_Sup_Medial_L_1761;Frontal_Sup_Medial_L_1762;Frontal_Sup_Medial_L_1763;Frontal_Sup_Medial_L_1764;Frontal_Sup_Medial_L_1765;Frontal_Sup_Medial_L_1766;Frontal_Sup_Medial_L_1767;Frontal_Sup_Medial_L_1768;Frontal_Sup_Medial_L_1769;Frontal_Sup_Medial_L_1770;Frontal_Sup_Medial_L_1771;Frontal_Sup_Medial_L_1772;Frontal_Sup_Medial_L_1773;Frontal_Sup_Medial_L_1774;Frontal_Sup_Medial_L_1775;Frontal_Sup_Medial_L_1776;Frontal_Sup_Medial_L_1777;Frontal_Sup_Medial_L_1778;Frontal_Sup_Medial_L_1779;Frontal_Sup_Medial_L_1780;Frontal_Sup_Medial_L_1781;Frontal_Sup_Medial_L_1782;Frontal_Sup_Medial_L_1783;Frontal_Sup_Medial_L_1784;Frontal_Sup_Medial_L_1785;Frontal_Sup_Medial_L_1786;Frontal_Sup_Medial_L_1787;Frontal_Sup_Medial_L_1788;Frontal_Sup_Medial_L_1789;Frontal_Sup_Medial_L_1790;Frontal_Sup_Medial_L_1791;Frontal_Sup_Medial_L_1792;Frontal_Sup_Medial_L_1793;Frontal_Sup_Medial_L_1794;Frontal_Sup_Medial_L_1795;Frontal_Sup_Medial_L_1796;Frontal_Sup_Medial_L_1797;Frontal_Sup_Medial_L_1798;Frontal_Sup_Medial_L_1799;Frontal_Sup_Medial_L_1800;Frontal_Sup_Medial_L_1801;Frontal_Sup_Medial_L_1802;Frontal_Sup_Medial_L_1803;Frontal_Sup_Medial_L_1804;Frontal_Sup_Medial_L_1805;Frontal_Sup_Medial_L_1806;Frontal_Sup_Medial_L_1807;Frontal_Sup_Medial_L_1808;Frontal_Sup_Medial_L_1809;Frontal_Sup_Medial_L_1810;Frontal_Sup_Medial_L_1811;Frontal_Sup_Medial_L_1812;Frontal_Sup_Medial_L_1813;Frontal_Sup_Medial_L_1814;Frontal_Sup_Medial_R_1815;Frontal_Sup_Medial_R_1816;Frontal_Sup_Medial_R_1817;Frontal_Sup_Medial_R_1818;Frontal_Sup_Medial_R_1819;Frontal_Sup_Medial_R_1820;Frontal_Sup_Medial_R_1821;Frontal_Sup_Medial_R_1822;Frontal_Sup_Medial_R_1823;Frontal_Sup_Medial_R_1824;Frontal_Sup_Medial_R_1825;Frontal_Sup_Medial_R_1826;Frontal_Sup_Medial_R_1827;Frontal_Sup_Medial_R_1828;Frontal_Sup_Medial_R_1829;Frontal_Sup_Medial_R_1830;Frontal_Sup_Medial_R_1831;Frontal_Sup_Medial_R_1832;Frontal_Sup_Medial_R_1833;Frontal_Sup_Medial_R_1834;Frontal_Sup_Medial_R_1835;Frontal_Sup_Medial_R_1836;Frontal_Sup_Medial_R_1837;Frontal_Sup_Medial_R_1838;Frontal_Sup_Medial_R_1839;Frontal_Sup_Medial_R_1840;Frontal_Sup_Medial_R_1841;Frontal_Sup_Medial_R_1842;Frontal_Sup_Medial_R_1843;Frontal_Sup_Medial_R_1844;Frontal_Sup_Medial_R_1845;Frontal_Sup_Medial_R_1846;Frontal_Sup_Medial_R_1847;Frontal_Sup_Medial_R_1848;Frontal_Sup_Medial_R_1849;Frontal_Sup_Medial_R_1850;Frontal_Sup_Medial_R_1851;Frontal_Sup_Medial_R_1852;Frontal_Sup_Medial_R_1853;Frontal_Sup_Medial_R_1854;Frontal_Sup_Medial_R_1855;Frontal_Sup_Medial_R_1856;Frontal_Sup_Medial_R_1857;Frontal_Sup_Medial_R_1858;Frontal_Sup_Medial_R_1859;Frontal_Sup_Medial_R_1860;Frontal_Sup_Medial_R_1861;Frontal_Sup_Medial_R_1862;Frontal_Sup_Medial_R_1863;Frontal_Sup_Medial_R_1864;Frontal_Sup_Medial_R_1865;Frontal_Sup_Medial_R_1866;Frontal_Sup_Medial_R_1867;Frontal_Sup_Medial_R_1868;Frontal_Sup_Medial_R_1869;Frontal_Sup_Medial_R_1870;Frontal_Sup_Medial_R_1871;Frontal_Sup_Medial_R_1872;Frontal_Sup_Medial_R_1873;Frontal_Sup_Medial_R_1874;Frontal_Sup_Medial_R_1875;Frontal_Sup_Medial_R_1876;Frontal_Sup_Medial_R_1877;Frontal_Sup_Medial_R_1878;Frontal_Sup_Medial_R_1879;Frontal_Sup_Medial_R_1880;Frontal_Sup_Medial_R_1881;Frontal_Sup_Medial_R_1882;Frontal_Sup_Medial_R_1883;Frontal_Sup_Medial_R_1884;Frontal_Sup_Medial_R_1885;Frontal_Sup_Medial_R_1886;Frontal_Sup_Medial_R_1887;Frontal_Sup_Medial_R_1888;Frontal_Sup_Medial_R_1889;Frontal_Sup_Medial_R_1890;Frontal_Sup_Medial_R_1891;Frontal_Sup_Medial_R_1892;Frontal_Sup_Medial_R_1893;Frontal_Sup_Medial_R_1894;Frontal_Sup_Medial_R_1895;Frontal_Sup_Medial_R_1896;Frontal_Sup_Medial_R_1897;Frontal_Sup_Medial_R_1898;Frontal_Sup_Medial_R_1899;Frontal_Med_Orb_L_1900;Frontal_Med_Orb_L_1901;Frontal_Med_Orb_L_1902;Frontal_Med_Orb_L_1903;Frontal_Med_Orb_L_1904;Frontal_Med_Orb_L_1905;Frontal_Med_Orb_L_1906;Frontal_Med_Orb_L_1907;Frontal_Med_Orb_L_1908;Frontal_Med_Orb_L_1909;Frontal_Med_Orb_L_1910;Frontal_Med_Orb_L_1911;Frontal_Med_Orb_L_1912;Frontal_Med_Orb_L_1913;Frontal_Med_Orb_L_1914;Frontal_Med_Orb_L_1915;Frontal_Med_Orb_L_1916;Frontal_Med_Orb_L_1917;Frontal_Med_Orb_L_1918;Frontal_Med_Orb_L_1919;Frontal_Med_Orb_L_1920;Frontal_Med_Orb_L_1921;Frontal_Med_Orb_L_1922;Frontal_Med_Orb_L_1923;Frontal_Med_Orb_L_1924;Frontal_Med_Orb_R_1925;Frontal_Med_Orb_R_1926;Frontal_Med_Orb_R_1927;Frontal_Med_Orb_R_1928;Frontal_Med_Orb_R_1929;Frontal_Med_Orb_R_1930;Frontal_Med_Orb_R_1931;Frontal_Med_Orb_R_1932;Frontal_Med_Orb_R_1933;Frontal_Med_Orb_R_1934;Frontal_Med_Orb_R_1935;Frontal_Med_Orb_R_1936;Frontal_Med_Orb_R_1937;Frontal_Med_Orb_R_1938;Frontal_Med_Orb_R_1939;Frontal_Med_Orb_R_1940;Frontal_Med_Orb_R_1941;Frontal_Med_Orb_R_1942;Frontal_Med_Orb_R_1943;Frontal_Med_Orb_R_1944;Frontal_Med_Orb_R_1945;Frontal_Med_Orb_R_1946;Frontal_Med_Orb_R_1947;Frontal_Med_Orb_R_1948;Frontal_Med_Orb_R_1949;Frontal_Med_Orb_R_1950;Rectus_L_1951;Rectus_L_1952;Rectus_L_1953;Rectus_L_1954;Rectus_L_1955;Rectus_L_1956;Rectus_L_1957;Rectus_L_1958;Rectus_L_1959;Rectus_L_1960;Rectus_L_1961;Rectus_L_1962;Rectus_L_1963;Rectus_L_1964;Rectus_L_1965;Rectus_L_1966;Rectus_L_1967;Rectus_L_1968;Rectus_L_1969;Rectus_L_1970;Rectus_L_1971;Rectus_L_1972;Rectus_L_1973;Rectus_L_1974;Rectus_L_1975;Rectus_L_1976;Rectus_L_1977;Rectus_L_1978;Rectus_L_1979;Rectus_L_1980;Rectus_L_1981;Rectus_L_1982;Rectus_L_1983;Rectus_L_1984;Rectus_L_1985;Rectus_R_1986;Rectus_R_1987;Rectus_R_1988;Rectus_R_1989;Rectus_R_1990;Rectus_R_1991;Rectus_R_1992;Rectus_R_1993;Rectus_R_1994;Rectus_R_1995;Rectus_R_1996;Rectus_R_1997;Rectus_R_1998;Rectus_R_1999;Rectus_R_2000;Rectus_R_2001;Rectus_R_2002;Rectus_R_2003;Rectus_R_2004;Rectus_R_2005;Rectus_R_2006;Rectus_R_2007;Rectus_R_2008;Insula_L_2009;Insula_L_2010;Insula_L_2011;Insula_L_2012;Insula_L_2013;Insula_L_2014;Insula_L_2015;Insula_L_2016;Insula_L_2017;Insula_L_2018;Insula_L_2019;Insula_L_2020;Insula_L_2021;Insula_L_2022;Insula_L_2023;Insula_L_2024;Insula_L_2025;Insula_L_2026;Insula_L_2027;Insula_L_2028;Insula_L_2029;Insula_L_2030;Insula_L_2031;Insula_L_2032;Insula_L_2033;Insula_L_2034;Insula_L_2035;Insula_L_2036;Insula_L_2037;Insula_L_2038;Insula_L_2039;Insula_L_2040;Insula_L_2041;Insula_L_2042;Insula_L_2043;Insula_L_2044;Insula_L_2045;Insula_L_2046;Insula_L_2047;Insula_L_2048;Insula_L_2049;Insula_L_2050;Insula_L_2051;Insula_L_2052;Insula_L_2053;Insula_L_2054;Insula_L_2055;Insula_L_2056;Insula_L_2057;Insula_L_2058;Insula_L_2059;Insula_L_2060;Insula_L_2061;Insula_L_2062;Insula_L_2063;Insula_L_2064;Insula_L_2065;Insula_L_2066;Insula_L_2067;Insula_L_2068;Insula_L_2069;Insula_L_2070;Insula_L_2071;Insula_L_2072;Insula_R_2073;Insula_R_2074;Insula_R_2075;Insula_R_2076;Insula_R_2077;Insula_R_2078;Insula_R_2079;Insula_R_2080;Insula_R_2081;Insula_R_2082;Insula_R_2083;Insula_R_2084;Insula_R_2085;Insula_R_2086;Insula_R_2087;Insula_R_2088;Insula_R_2089;Insula_R_2090;Insula_R_2091;Insula_R_2092;Insula_R_2093;Insula_R_2094;Insula_R_2095;Insula_R_2096;Insula_R_2097;Insula_R_2098;Insula_R_2099;Insula_R_2100;Insula_R_2101;Insula_R_2102;Insula_R_2103;Insula_R_2104;Insula_R_2105;Insula_R_2106;Insula_R_2107;Insula_R_2108;Insula_R_2109;Insula_R_2110;Insula_R_2111;Insula_R_2112;Insula_R_2113;Insula_R_2114;Insula_R_2115;Insula_R_2116;Insula_R_2117;Insula_R_2118;Insula_R_2119;Insula_R_2120;Insula_R_2121;Insula_R_2122;Insula_R_2123;Insula_R_2124;Insula_R_2125;Insula_R_2126;Insula_R_2127;Insula_R_2128;Insula_R_2129;Insula_R_2130;Insula_R_2131;Insula_R_2132;Insula_R_2133;Cingulum_Ant_L_2134;Cingulum_Ant_L_2135;Cingulum_Ant_L_2136;Cingulum_Ant_L_2137;Cingulum_Ant_L_2138;Cingulum_Ant_L_2139;Cingulum_Ant_L_2140;Cingulum_Ant_L_2141;Cingulum_Ant_L_2142;Cingulum_Ant_L_2143;Cingulum_Ant_L_2144;Cingulum_Ant_L_2145;Cingulum_Ant_L_2146;Cingulum_Ant_L_2147;Cingulum_Ant_L_2148;Cingulum_Ant_L_2149;Cingulum_Ant_L_2150;Cingulum_Ant_L_2151;Cingulum_Ant_L_2152;Cingulum_Ant_L_2153;Cingulum_Ant_L_2154;Cingulum_Ant_L_2155;Cingulum_Ant_L_2156;Cingulum_Ant_L_2157;Cingulum_Ant_L_2158;Cingulum_Ant_L_2159;Cingulum_Ant_L_2160;Cingulum_Ant_L_2161;Cingulum_Ant_L_2162;Cingulum_Ant_L_2163;Cingulum_Ant_L_2164;Cingulum_Ant_L_2165;Cingulum_Ant_L_2166;Cingulum_Ant_L_2167;Cingulum_Ant_L_2168;Cingulum_Ant_L_2169;Cingulum_Ant_L_2170;Cingulum_Ant_L_2171;Cingulum_Ant_L_2172;Cingulum_Ant_L_2173;Cingulum_Ant_L_2174;Cingulum_Ant_L_2175;Cingulum_Ant_L_2176;Cingulum_Ant_L_2177;Cingulum_Ant_L_2178;Cingulum_Ant_L_2179;Cingulum_Ant_L_2180;Cingulum_Ant_L_2181;Cingulum_Ant_L_2182;Cingulum_Ant_L_2183;Cingulum_Ant_L_2184;Cingulum_Ant_L_2185;Cingulum_Ant_L_2186;Cingulum_Ant_L_2187;Cingulum_Ant_L_2188;Cingulum_Ant_L_2189;Cingulum_Ant_L_2190;Cingulum_Ant_L_2191;Cingulum_Ant_L_2192;Cingulum_Ant_L_2193;Cingulum_Ant_L_2194;Cingulum_Ant_L_2195;Cingulum_Ant_L_2196;Cingulum_Ant_R_2197;Cingulum_Ant_R_2198;Cingulum_Ant_R_2199;Cingulum_Ant_R_2200;Cingulum_Ant_R_2201;Cingulum_Ant_R_2202;Cingulum_Ant_R_2203;Cingulum_Ant_R_2204;Cingulum_Ant_R_2205;Cingulum_Ant_R_2206;Cingulum_Ant_R_2207;Cingulum_Ant_R_2208;Cingulum_Ant_R_2209;Cingulum_Ant_R_2210;Cingulum_Ant_R_2211;Cingulum_Ant_R_2212;Cingulum_Ant_R_2213;Cingulum_Ant_R_2214;Cingulum_Ant_R_2215;Cingulum_Ant_R_2216;Cingulum_Ant_R_2217;Cingulum_Ant_R_2218;Cingulum_Ant_R_2219;Cingulum_Ant_R_2220;Cingulum_Ant_R_2221;Cingulum_Ant_R_2222;Cingulum_Ant_R_2223;Cingulum_Ant_R_2224;Cingulum_Ant_R_2225;Cingulum_Ant_R_2226;Cingulum_Ant_R_2227;Cingulum_Ant_R_2228;Cingulum_Ant_R_2229;Cingulum_Ant_R_2230;Cingulum_Ant_R_2231;Cingulum_Ant_R_2232;Cingulum_Ant_R_2233;Cingulum_Ant_R_2234;Cingulum_Mid_L_2235;Cingulum_Mid_L_2236;Cingulum_Mid_L_2237;Cingulum_Mid_L_2238;Cingulum_Mid_L_2239;Cingulum_Mid_L_2240;Cingulum_Mid_L_2241;Cingulum_Mid_L_2242;Cingulum_Mid_L_2243;Cingulum_Mid_L_2244;Cingulum_Mid_L_2245;Cingulum_Mid_L_2246;Cingulum_Mid_L_2247;Cingulum_Mid_L_2248;Cingulum_Mid_L_2249;Cingulum_Mid_L_2250;Cingulum_Mid_L_2251;Cingulum_Mid_L_2252;Cingulum_Mid_L_2253;Cingulum_Mid_L_2254;Cingulum_Mid_L_2255;Cingulum_Mid_L_2256;Cingulum_Mid_L_2257;Cingulum_Mid_L_2258;Cingulum_Mid_L_2259;Cingulum_Mid_L_2260;Cingulum_Mid_L_2261;Cingulum_Mid_L_2262;Cingulum_Mid_L_2263;Cingulum_Mid_L_2264;Cingulum_Mid_L_2265;Cingulum_Mid_L_2266;Cingulum_Mid_L_2267;Cingulum_Mid_L_2268;Cingulum_Mid_L_2269;Cingulum_Mid_L_2270;Cingulum_Mid_L_2271;Cingulum_Mid_L_2272;Cingulum_Mid_L_2273;Cingulum_Mid_L_2274;Cingulum_Mid_L_2275;Cingulum_Mid_L_2276;Cingulum_Mid_L_2277;Cingulum_Mid_L_2278;Cingulum_Mid_L_2279;Cingulum_Mid_L_2280;Cingulum_Mid_L_2281;Cingulum_Mid_L_2282;Cingulum_Mid_L_2283;Cingulum_Mid_L_2284;Cingulum_Mid_L_2285;Cingulum_Mid_L_2286;Cingulum_Mid_L_2287;Cingulum_Mid_L_2288;Cingulum_Mid_L_2289;Cingulum_Mid_L_2290;Cingulum_Mid_L_2291;Cingulum_Mid_L_2292;Cingulum_Mid_L_2293;Cingulum_Mid_L_2294;Cingulum_Mid_L_2295;Cingulum_Mid_L_2296;Cingulum_Mid_L_2297;Cingulum_Mid_L_2298;Cingulum_Mid_L_2299;Cingulum_Mid_L_2300;Cingulum_Mid_L_2301;Cingulum_Mid_L_2302;Cingulum_Mid_L_2303;Cingulum_Mid_L_2304;Cingulum_Mid_L_2305;Cingulum_Mid_L_2306;Cingulum_Mid_L_2307;Cingulum_Mid_L_2308;Cingulum_Mid_L_2309;Cingulum_Mid_L_2310;Cingulum_Mid_R_2311;Cingulum_Mid_R_2312;Cingulum_Mid_R_2313;Cingulum_Mid_R_2314;Cingulum_Mid_R_2315;Cingulum_Mid_R_2316;Cingulum_Mid_R_2317;Cingulum_Mid_R_2318;Cingulum_Mid_R_2319;Cingulum_Mid_R_2320;Cingulum_Mid_R_2321;Cingulum_Mid_R_2322;Cingulum_Mid_R_2323;Cingulum_Mid_R_2324;Cingulum_Mid_R_2325;Cingulum_Mid_R_2326;Cingulum_Mid_R_2327;Cingulum_Mid_R_2328;Cingulum_Mid_R_2329;Cingulum_Mid_R_2330;Cingulum_Mid_R_2331;Cingulum_Mid_R_2332;Cingulum_Mid_R_2333;Cingulum_Mid_R_2334;Cingulum_Mid_R_2335;Cingulum_Mid_R_2336;Cingulum_Mid_R_2337;Cingulum_Mid_R_2338;Cingulum_Mid_R_2339;Cingulum_Mid_R_2340;Cingulum_Mid_R_2341;Cingulum_Mid_R_2342;Cingulum_Mid_R_2343;Cingulum_Mid_R_2344;Cingulum_Mid_R_2345;Cingulum_Mid_R_2346;Cingulum_Mid_R_2347;Cingulum_Mid_R_2348;Cingulum_Mid_R_2349;Cingulum_Mid_R_2350;Cingulum_Mid_R_2351;Cingulum_Mid_R_2352;Cingulum_Mid_R_2353;Cingulum_Mid_R_2354;Cingulum_Mid_R_2355;Cingulum_Mid_R_2356;Cingulum_Mid_R_2357;Cingulum_Mid_R_2358;Cingulum_Mid_R_2359;Cingulum_Mid_R_2360;Cingulum_Mid_R_2361;Cingulum_Mid_R_2362;Cingulum_Mid_R_2363;Cingulum_Mid_R_2364;Cingulum_Mid_R_2365;Cingulum_Mid_R_2366;Cingulum_Mid_R_2367;Cingulum_Mid_R_2368;Cingulum_Mid_R_2369;Cingulum_Mid_R_2370;Cingulum_Mid_R_2371;Cingulum_Mid_R_2372;Cingulum_Mid_R_2373;Cingulum_Mid_R_2374;Cingulum_Mid_R_2375;Cingulum_Mid_R_2376;Cingulum_Mid_R_2377;Cingulum_Mid_R_2378;Cingulum_Mid_R_2379;Cingulum_Mid_R_2380;Cingulum_Mid_R_2381;Cingulum_Mid_R_2382;Cingulum_Mid_R_2383;Cingulum_Mid_R_2384;Cingulum_Mid_R_2385;Cingulum_Mid_R_2386;Cingulum_Mid_R_2387;Cingulum_Mid_R_2388;Cingulum_Post_L_2389;Cingulum_Post_L_2390;Cingulum_Post_L_2391;Cingulum_Post_L_2392;Cingulum_Post_L_2393;Cingulum_Post_L_2394;Cingulum_Post_L_2395;Cingulum_Post_L_2396;Cingulum_Post_L_2397;Cingulum_Post_L_2398;Cingulum_Post_L_2399;Cingulum_Post_L_2400;Cingulum_Post_L_2401;Cingulum_Post_L_2402;Cingulum_Post_L_2403;Cingulum_Post_L_2404;Cingulum_Post_L_2405;Cingulum_Post_L_2406;Cingulum_Post_R_2407;Cingulum_Post_R_2408;Cingulum_Post_R_2409;Cingulum_Post_R_2410;Cingulum_Post_R_2411;Cingulum_Post_R_2412;Cingulum_Post_R_2413;Cingulum_Post_R_2414;Cingulum_Post_R_2415;Cingulum_Post_R_2416;Cingulum_Post_R_2417;Cingulum_Post_R_2418;Cingulum_Post_R_2419;Cingulum_Post_R_2420;Cingulum_Post_R_2421;Cingulum_Post_R_2422;Hippocampus_L_2423;Hippocampus_L_2424;Hippocampus_L_2425;Hippocampus_L_2426;Hippocampus_L_2427;Hippocampus_L_2428;Hippocampus_L_2429;Hippocampus_L_2430;Hippocampus_L_2431;Hippocampus_L_2432;Hippocampus_L_2433;Hippocampus_L_2434;Hippocampus_L_2435;Hippocampus_L_2436;Hippocampus_L_2437;Hippocampus_L_2438;Hippocampus_L_2439;Hippocampus_L_2440;Hippocampus_L_2441;Hippocampus_L_2442;Hippocampus_L_2443;Hippocampus_L_2444;Hippocampus_L_2445;Hippocampus_L_2446;Hippocampus_L_2447;Hippocampus_L_2448;Hippocampus_L_2449;Hippocampus_L_2450;Hippocampus_L_2451;Hippocampus_L_2452;Hippocampus_L_2453;Hippocampus_L_2454;Hippocampus_L_2455;Hippocampus_L_2456;Hippocampus_L_2457;Hippocampus_L_2458;Hippocampus_R_2459;Hippocampus_R_2460;Hippocampus_R_2461;Hippocampus_R_2462;Hippocampus_R_2463;Hippocampus_R_2464;Hippocampus_R_2465;Hippocampus_R_2466;Hippocampus_R_2467;Hippocampus_R_2468;Hippocampus_R_2469;Hippocampus_R_2470;Hippocampus_R_2471;Hippocampus_R_2472;Hippocampus_R_2473;Hippocampus_R_2474;Hippocampus_R_2475;Hippocampus_R_2476;Hippocampus_R_2477;Hippocampus_R_2478;Hippocampus_R_2479;Hippocampus_R_2480;Hippocampus_R_2481;Hippocampus_R_2482;Hippocampus_R_2483;Hippocampus_R_2484;Hippocampus_R_2485;Hippocampus_R_2486;Hippocampus_R_2487;Hippocampus_R_2488;Hippocampus_R_2489;Hippocampus_R_2490;Hippocampus_R_2491;Hippocampus_R_2492;ParaHippocampal_L_2493;ParaHippocampal_L_2494;ParaHippocampal_L_2495;ParaHippocampal_L_2496;ParaHippocampal_L_2497;ParaHippocampal_L_2498;ParaHippocampal_L_2499;ParaHippocampal_L_2500;ParaHippocampal_L_2501;ParaHippocampal_L_2502;ParaHippocampal_L_2503;ParaHippocampal_L_2504;ParaHippocampal_L_2505;ParaHippocampal_L_2506;ParaHippocampal_L_2507;ParaHippocampal_L_2508;ParaHippocampal_L_2509;ParaHippocampal_L_2510;ParaHippocampal_L_2511;ParaHippocampal_L_2512;ParaHippocampal_L_2513;ParaHippocampal_L_2514;ParaHippocampal_L_2515;ParaHippocampal_L_2516;ParaHippocampal_L_2517;ParaHippocampal_L_2518;ParaHippocampal_L_2519;ParaHippocampal_L_2520;ParaHippocampal_L_2521;ParaHippocampal_L_2522;ParaHippocampal_L_2523;ParaHippocampal_L_2524;ParaHippocampal_L_2525;ParaHippocampal_L_2526;ParaHippocampal_L_2527;ParaHippocampal_L_2528;ParaHippocampal_L_2529;ParaHippocampal_L_2530;ParaHippocampal_L_2531;ParaHippocampal_L_2532;ParaHippocampal_R_2533;ParaHippocampal_R_2534;ParaHippocampal_R_2535;ParaHippocampal_R_2536;ParaHippocampal_R_2537;ParaHippocampal_R_2538;ParaHippocampal_R_2539;ParaHippocampal_R_2540;ParaHippocampal_R_2541;ParaHippocampal_R_2542;ParaHippocampal_R_2543;ParaHippocampal_R_2544;ParaHippocampal_R_2545;ParaHippocampal_R_2546;ParaHippocampal_R_2547;ParaHippocampal_R_2548;ParaHippocampal_R_2549;ParaHippocampal_R_2550;ParaHippocampal_R_2551;ParaHippocampal_R_2552;ParaHippocampal_R_2553;ParaHippocampal_R_2554;ParaHippocampal_R_2555;ParaHippocampal_R_2556;ParaHippocampal_R_2557;ParaHippocampal_R_2558;ParaHippocampal_R_2559;ParaHippocampal_R_2560;ParaHippocampal_R_2561;ParaHippocampal_R_2562;ParaHippocampal_R_2563;ParaHippocampal_R_2564;ParaHippocampal_R_2565;ParaHippocampal_R_2566;ParaHippocampal_R_2567;ParaHippocampal_R_2568;ParaHippocampal_R_2569;ParaHippocampal_R_2570;ParaHippocampal_R_2571;ParaHippocampal_R_2572;ParaHippocampal_R_2573;ParaHippocampal_R_2574;ParaHippocampal_R_2575;ParaHippocampal_R_2576;ParaHippocampal_R_2577;ParaHippocampal_R_2578;Amygdala_L_2579;Amygdala_L_2580;Amygdala_L_2581;Amygdala_L_2582;Amygdala_L_2583;Amygdala_L_2584;Amygdala_L_2585;Amygdala_L_2586;Amygdala_L_2587;Amygdala_R_2588;Amygdala_R_2589;Amygdala_R_2590;Amygdala_R_2591;Amygdala_R_2592;Amygdala_R_2593;Amygdala_R_2594;Amygdala_R_2595;Amygdala_R_2596;Amygdala_R_2597;Calcarine_L_2598;Calcarine_L_2599;Calcarine_L_2600;Calcarine_L_2601;Calcarine_L_2602;Calcarine_L_2603;Calcarine_L_2604;Calcarine_L_2605;Calcarine_L_2606;Calcarine_L_2607;Calcarine_L_2608;Calcarine_L_2609;Calcarine_L_2610;Calcarine_L_2611;Calcarine_L_2612;Calcarine_L_2613;Calcarine_L_2614;Calcarine_L_2615;Calcarine_L_2616;Calcarine_L_2617;Calcarine_L_2618;Calcarine_L_2619;Calcarine_L_2620;Calcarine_L_2621;Calcarine_L_2622;Calcarine_L_2623;Calcarine_L_2624;Calcarine_L_2625;Calcarine_L_2626;Calcarine_L_2627;Calcarine_L_2628;Calcarine_L_2629;Calcarine_L_2630;Calcarine_L_2631;Calcarine_L_2632;Calcarine_L_2633;Calcarine_L_2634;Calcarine_L_2635;Calcarine_L_2636;Calcarine_L_2637;Calcarine_L_2638;Calcarine_L_2639;Calcarine_L_2640;Calcarine_L_2641;Calcarine_L_2642;Calcarine_L_2643;Calcarine_L_2644;Calcarine_L_2645;Calcarine_L_2646;Calcarine_L_2647;Calcarine_L_2648;Calcarine_L_2649;Calcarine_L_2650;Calcarine_L_2651;Calcarine_L_2652;Calcarine_L_2653;Calcarine_L_2654;Calcarine_L_2655;Calcarine_L_2656;Calcarine_L_2657;Calcarine_L_2658;Calcarine_L_2659;Calcarine_L_2660;Calcarine_L_2661;Calcarine_L_2662;Calcarine_L_2663;Calcarine_L_2664;Calcarine_L_2665;Calcarine_L_2666;Calcarine_L_2667;Calcarine_L_2668;Calcarine_L_2669;Calcarine_L_2670;Calcarine_L_2671;Calcarine_L_2672;Calcarine_L_2673;Calcarine_L_2674;Calcarine_L_2675;Calcarine_L_2676;Calcarine_L_2677;Calcarine_L_2678;Calcarine_L_2679;Calcarine_L_2680;Calcarine_L_2681;Calcarine_L_2682;Calcarine_L_2683;Calcarine_L_2684;Calcarine_L_2685;Calcarine_L_2686;Calcarine_R_2687;Calcarine_R_2688;Calcarine_R_2689;Calcarine_R_2690;Calcarine_R_2691;Calcarine_R_2692;Calcarine_R_2693;Calcarine_R_2694;Calcarine_R_2695;Calcarine_R_2696;Calcarine_R_2697;Calcarine_R_2698;Calcarine_R_2699;Calcarine_R_2700;Calcarine_R_2701;Calcarine_R_2702;Calcarine_R_2703;Calcarine_R_2704;Calcarine_R_2705;Calcarine_R_2706;Calcarine_R_2707;Calcarine_R_2708;Calcarine_R_2709;Calcarine_R_2710;Calcarine_R_2711;Calcarine_R_2712;Calcarine_R_2713;Calcarine_R_2714;Calcarine_R_2715;Calcarine_R_2716;Calcarine_R_2717;Calcarine_R_2718;Calcarine_R_2719;Calcarine_R_2720;Calcarine_R_2721;Calcarine_R_2722;Calcarine_R_2723;Calcarine_R_2724;Calcarine_R_2725;Calcarine_R_2726;Calcarine_R_2727;Calcarine_R_2728;Calcarine_R_2729;Calcarine_R_2730;Calcarine_R_2731;Calcarine_R_2732;Calcarine_R_2733;Calcarine_R_2734;Calcarine_R_2735;Calcarine_R_2736;Calcarine_R_2737;Calcarine_R_2738;Calcarine_R_2739;Calcarine_R_2740;Calcarine_R_2741;Calcarine_R_2742;Calcarine_R_2743;Calcarine_R_2744;Calcarine_R_2745;Calcarine_R_2746;Calcarine_R_2747;Calcarine_R_2748;Calcarine_R_2749;Calcarine_R_2750;Calcarine_R_2751;Calcarine_R_2752;Calcarine_R_2753;Calcarine_R_2754;Calcarine_R_2755;Calcarine_R_2756;Calcarine_R_2757;Calcarine_R_2758;Calcarine_R_2759;Calcarine_R_2760;Calcarine_R_2761;Calcarine_R_2762;Cuneus_L_2763;Cuneus_L_2764;Cuneus_L_2765;Cuneus_L_2766;Cuneus_L_2767;Cuneus_L_2768;Cuneus_L_2769;Cuneus_L_2770;Cuneus_L_2771;Cuneus_L_2772;Cuneus_L_2773;Cuneus_L_2774;Cuneus_L_2775;Cuneus_L_2776;Cuneus_L_2777;Cuneus_L_2778;Cuneus_L_2779;Cuneus_L_2780;Cuneus_L_2781;Cuneus_L_2782;Cuneus_L_2783;Cuneus_L_2784;Cuneus_L_2785;Cuneus_L_2786;Cuneus_L_2787;Cuneus_L_2788;Cuneus_L_2789;Cuneus_L_2790;Cuneus_L_2791;Cuneus_L_2792;Cuneus_L_2793;Cuneus_L_2794;Cuneus_L_2795;Cuneus_L_2796;Cuneus_L_2797;Cuneus_L_2798;Cuneus_L_2799;Cuneus_L_2800;Cuneus_L_2801;Cuneus_L_2802;Cuneus_L_2803;Cuneus_L_2804;Cuneus_L_2805;Cuneus_L_2806;Cuneus_L_2807;Cuneus_L_2808;Cuneus_L_2809;Cuneus_L_2810;Cuneus_L_2811;Cuneus_L_2812;Cuneus_R_2813;Cuneus_R_2814;Cuneus_R_2815;Cuneus_R_2816;Cuneus_R_2817;Cuneus_R_2818;Cuneus_R_2819;Cuneus_R_2820;Cuneus_R_2821;Cuneus_R_2822;Cuneus_R_2823;Cuneus_R_2824;Cuneus_R_2825;Cuneus_R_2826;Cuneus_R_2827;Cuneus_R_2828;Cuneus_R_2829;Cuneus_R_2830;Cuneus_R_2831;Cuneus_R_2832;Cuneus_R_2833;Cuneus_R_2834;Cuneus_R_2835;Cuneus_R_2836;Cuneus_R_2837;Cuneus_R_2838;Cuneus_R_2839;Cuneus_R_2840;Cuneus_R_2841;Cuneus_R_2842;Cuneus_R_2843;Cuneus_R_2844;Cuneus_R_2845;Cuneus_R_2846;Cuneus_R_2847;Cuneus_R_2848;Cuneus_R_2849;Cuneus_R_2850;Cuneus_R_2851;Cuneus_R_2852;Cuneus_R_2853;Cuneus_R_2854;Cuneus_R_2855;Cuneus_R_2856;Cuneus_R_2857;Cuneus_R_2858;Cuneus_R_2859;Cuneus_R_2860;Cuneus_R_2861;Lingual_L_2862;Lingual_L_2863;Lingual_L_2864;Lingual_L_2865;Lingual_L_2866;Lingual_L_2867;Lingual_L_2868;Lingual_L_2869;Lingual_L_2870;Lingual_L_2871;Lingual_L_2872;Lingual_L_2873;Lingual_L_2874;Lingual_L_2875;Lingual_L_2876;Lingual_L_2877;Lingual_L_2878;Lingual_L_2879;Lingual_L_2880;Lingual_L_2881;Lingual_L_2882;Lingual_L_2883;Lingual_L_2884;Lingual_L_2885;Lingual_L_2886;Lingual_L_2887;Lingual_L_2888;Lingual_L_2889;Lingual_L_2890;Lingual_L_2891;Lingual_L_2892;Lingual_L_2893;Lingual_L_2894;Lingual_L_2895;Lingual_L_2896;Lingual_L_2897;Lingual_L_2898;Lingual_L_2899;Lingual_L_2900;Lingual_L_2901;Lingual_L_2902;Lingual_L_2903;Lingual_L_2904;Lingual_L_2905;Lingual_L_2906;Lingual_L_2907;Lingual_L_2908;Lingual_L_2909;Lingual_L_2910;Lingual_L_2911;Lingual_L_2912;Lingual_L_2913;Lingual_L_2914;Lingual_L_2915;Lingual_L_2916;Lingual_L_2917;Lingual_L_2918;Lingual_L_2919;Lingual_L_2920;Lingual_L_2921;Lingual_L_2922;Lingual_L_2923;Lingual_L_2924;Lingual_L_2925;Lingual_L_2926;Lingual_L_2927;Lingual_L_2928;Lingual_L_2929;Lingual_L_2930;Lingual_R_2931;Lingual_R_2932;Lingual_R_2933;Lingual_R_2934;Lingual_R_2935;Lingual_R_2936;Lingual_R_2937;Lingual_R_2938;Lingual_R_2939;Lingual_R_2940;Lingual_R_2941;Lingual_R_2942;Lingual_R_2943;Lingual_R_2944;Lingual_R_2945;Lingual_R_2946;Lingual_R_2947;Lingual_R_2948;Lingual_R_2949;Lingual_R_2950;Lingual_R_2951;Lingual_R_2952;Lingual_R_2953;Lingual_R_2954;Lingual_R_2955;Lingual_R_2956;Lingual_R_2957;Lingual_R_2958;Lingual_R_2959;Lingual_R_2960;Lingual_R_2961;Lingual_R_2962;Lingual_R_2963;Lingual_R_2964;Lingual_R_2965;Lingual_R_2966;Lingual_R_2967;Lingual_R_2968;Lingual_R_2969;Lingual_R_2970;Lingual_R_2971;Lingual_R_2972;Lingual_R_2973;Lingual_R_2974;Lingual_R_2975;Lingual_R_2976;Lingual_R_2977;Lingual_R_2978;Lingual_R_2979;Lingual_R_2980;Lingual_R_2981;Lingual_R_2982;Lingual_R_2983;Lingual_R_2984;Lingual_R_2985;Lingual_R_2986;Lingual_R_2987;Lingual_R_2988;Lingual_R_2989;Lingual_R_2990;Lingual_R_2991;Lingual_R_2992;Lingual_R_2993;Lingual_R_2994;Lingual_R_2995;Lingual_R_2996;Lingual_R_2997;Lingual_R_2998;Lingual_R_2999;Lingual_R_3000;Lingual_R_3001;Lingual_R_3002;Lingual_R_3003;Lingual_R_3004;Lingual_R_3005;Lingual_R_3006;Lingual_R_3007;Lingual_R_3008;Lingual_R_3009;Lingual_R_3010;Lingual_R_3011;Lingual_R_3012;Lingual_R_3013;Lingual_R_3014;Lingual_R_3015;Lingual_R_3016;Occipital_Sup_L_3017;Occipital_Sup_L_3018;Occipital_Sup_L_3019;Occipital_Sup_L_3020;Occipital_Sup_L_3021;Occipital_Sup_L_3022;Occipital_Sup_L_3023;Occipital_Sup_L_3024;Occipital_Sup_L_3025;Occipital_Sup_L_3026;Occipital_Sup_L_3027;Occipital_Sup_L_3028;Occipital_Sup_L_3029;Occipital_Sup_L_3030;Occipital_Sup_L_3031;Occipital_Sup_L_3032;Occipital_Sup_L_3033;Occipital_Sup_L_3034;Occipital_Sup_L_3035;Occipital_Sup_L_3036;Occipital_Sup_L_3037;Occipital_Sup_L_3038;Occipital_Sup_L_3039;Occipital_Sup_L_3040;Occipital_Sup_L_3041;Occipital_Sup_L_3042;Occipital_Sup_L_3043;Occipital_Sup_L_3044;Occipital_Sup_L_3045;Occipital_Sup_L_3046;Occipital_Sup_L_3047;Occipital_Sup_L_3048;Occipital_Sup_L_3049;Occipital_Sup_L_3050;Occipital_Sup_L_3051;Occipital_Sup_L_3052;Occipital_Sup_L_3053;Occipital_Sup_L_3054;Occipital_Sup_L_3055;Occipital_Sup_L_3056;Occipital_Sup_L_3057;Occipital_Sup_L_3058;Occipital_Sup_L_3059;Occipital_Sup_L_3060;Occipital_Sup_L_3061;Occipital_Sup_L_3062;Occipital_Sup_L_3063;Occipital_Sup_L_3064;Occipital_Sup_L_3065;Occipital_Sup_L_3066;Occipital_Sup_L_3067;Occipital_Sup_L_3068;Occipital_Sup_L_3069;Occipital_Sup_L_3070;Occipital_Sup_L_3071;Occipital_Sup_L_3072;Occipital_Sup_R_3073;Occipital_Sup_R_3074;Occipital_Sup_R_3075;Occipital_Sup_R_3076;Occipital_Sup_R_3077;Occipital_Sup_R_3078;Occipital_Sup_R_3079;Occipital_Sup_R_3080;Occipital_Sup_R_3081;Occipital_Sup_R_3082;Occipital_Sup_R_3083;Occipital_Sup_R_3084;Occipital_Sup_R_3085;Occipital_Sup_R_3086;Occipital_Sup_R_3087;Occipital_Sup_R_3088;Occipital_Sup_R_3089;Occipital_Sup_R_3090;Occipital_Sup_R_3091;Occipital_Sup_R_3092;Occipital_Sup_R_3093;Occipital_Sup_R_3094;Occipital_Sup_R_3095;Occipital_Sup_R_3096;Occipital_Sup_R_3097;Occipital_Sup_R_3098;Occipital_Sup_R_3099;Occipital_Sup_R_3100;Occipital_Sup_R_3101;Occipital_Sup_R_3102;Occipital_Sup_R_3103;Occipital_Sup_R_3104;Occipital_Sup_R_3105;Occipital_Sup_R_3106;Occipital_Sup_R_3107;Occipital_Sup_R_3108;Occipital_Sup_R_3109;Occipital_Sup_R_3110;Occipital_Sup_R_3111;Occipital_Sup_R_3112;Occipital_Sup_R_3113;Occipital_Sup_R_3114;Occipital_Sup_R_3115;Occipital_Sup_R_3116;Occipital_Sup_R_3117;Occipital_Sup_R_3118;Occipital_Sup_R_3119;Occipital_Sup_R_3120;Occipital_Sup_R_3121;Occipital_Mid_L_3122;Occipital_Mid_L_3123;Occipital_Mid_L_3124;Occipital_Mid_L_3125;Occipital_Mid_L_3126;Occipital_Mid_L_3127;Occipital_Mid_L_3128;Occipital_Mid_L_3129;Occipital_Mid_L_3130;Occipital_Mid_L_3131;Occipital_Mid_L_3132;Occipital_Mid_L_3133;Occipital_Mid_L_3134;Occipital_Mid_L_3135;Occipital_Mid_L_3136;Occipital_Mid_L_3137;Occipital_Mid_L_3138;Occipital_Mid_L_3139;Occipital_Mid_L_3140;Occipital_Mid_L_3141;Occipital_Mid_L_3142;Occipital_Mid_L_3143;Occipital_Mid_L_3144;Occipital_Mid_L_3145;Occipital_Mid_L_3146;Occipital_Mid_L_3147;Occipital_Mid_L_3148;Occipital_Mid_L_3149;Occipital_Mid_L_3150;Occipital_Mid_L_3151;Occipital_Mid_L_3152;Occipital_Mid_L_3153;Occipital_Mid_L_3154;Occipital_Mid_L_3155;Occipital_Mid_L_3156;Occipital_Mid_L_3157;Occipital_Mid_L_3158;Occipital_Mid_L_3159;Occipital_Mid_L_3160;Occipital_Mid_L_3161;Occipital_Mid_L_3162;Occipital_Mid_L_3163;Occipital_Mid_L_3164;Occipital_Mid_L_3165;Occipital_Mid_L_3166;Occipital_Mid_L_3167;Occipital_Mid_L_3168;Occipital_Mid_L_3169;Occipital_Mid_L_3170;Occipital_Mid_L_3171;Occipital_Mid_L_3172;Occipital_Mid_L_3173;Occipital_Mid_L_3174;Occipital_Mid_L_3175;Occipital_Mid_L_3176;Occipital_Mid_L_3177;Occipital_Mid_L_3178;Occipital_Mid_L_3179;Occipital_Mid_L_3180;Occipital_Mid_L_3181;Occipital_Mid_L_3182;Occipital_Mid_L_3183;Occipital_Mid_L_3184;Occipital_Mid_L_3185;Occipital_Mid_L_3186;Occipital_Mid_L_3187;Occipital_Mid_L_3188;Occipital_Mid_L_3189;Occipital_Mid_L_3190;Occipital_Mid_L_3191;Occipital_Mid_L_3192;Occipital_Mid_L_3193;Occipital_Mid_L_3194;Occipital_Mid_L_3195;Occipital_Mid_L_3196;Occipital_Mid_L_3197;Occipital_Mid_L_3198;Occipital_Mid_L_3199;Occipital_Mid_L_3200;Occipital_Mid_L_3201;Occipital_Mid_L_3202;Occipital_Mid_L_3203;Occipital_Mid_L_3204;Occipital_Mid_L_3205;Occipital_Mid_L_3206;Occipital_Mid_L_3207;Occipital_Mid_L_3208;Occipital_Mid_L_3209;Occipital_Mid_L_3210;Occipital_Mid_L_3211;Occipital_Mid_L_3212;Occipital_Mid_L_3213;Occipital_Mid_L_3214;Occipital_Mid_L_3215;Occipital_Mid_L_3216;Occipital_Mid_L_3217;Occipital_Mid_L_3218;Occipital_Mid_L_3219;Occipital_Mid_L_3220;Occipital_Mid_L_3221;Occipital_Mid_L_3222;Occipital_Mid_L_3223;Occipital_Mid_L_3224;Occipital_Mid_L_3225;Occipital_Mid_L_3226;Occipital_Mid_L_3227;Occipital_Mid_L_3228;Occipital_Mid_L_3229;Occipital_Mid_L_3230;Occipital_Mid_L_3231;Occipital_Mid_L_3232;Occipital_Mid_L_3233;Occipital_Mid_L_3234;Occipital_Mid_L_3235;Occipital_Mid_L_3236;Occipital_Mid_L_3237;Occipital_Mid_L_3238;Occipital_Mid_R_3239;Occipital_Mid_R_3240;Occipital_Mid_R_3241;Occipital_Mid_R_3242;Occipital_Mid_R_3243;Occipital_Mid_R_3244;Occipital_Mid_R_3245;Occipital_Mid_R_3246;Occipital_Mid_R_3247;Occipital_Mid_R_3248;Occipital_Mid_R_3249;Occipital_Mid_R_3250;Occipital_Mid_R_3251;Occipital_Mid_R_3252;Occipital_Mid_R_3253;Occipital_Mid_R_3254;Occipital_Mid_R_3255;Occipital_Mid_R_3256;Occipital_Mid_R_3257;Occipital_Mid_R_3258;Occipital_Mid_R_3259;Occipital_Mid_R_3260;Occipital_Mid_R_3261;Occipital_Mid_R_3262;Occipital_Mid_R_3263;Occipital_Mid_R_3264;Occipital_Mid_R_3265;Occipital_Mid_R_3266;Occipital_Mid_R_3267;Occipital_Mid_R_3268;Occipital_Mid_R_3269;Occipital_Mid_R_3270;Occipital_Mid_R_3271;Occipital_Mid_R_3272;Occipital_Mid_R_3273;Occipital_Mid_R_3274;Occipital_Mid_R_3275;Occipital_Mid_R_3276;Occipital_Mid_R_3277;Occipital_Mid_R_3278;Occipital_Mid_R_3279;Occipital_Mid_R_3280;Occipital_Mid_R_3281;Occipital_Mid_R_3282;Occipital_Mid_R_3283;Occipital_Mid_R_3284;Occipital_Mid_R_3285;Occipital_Mid_R_3286;Occipital_Mid_R_3287;Occipital_Mid_R_3288;Occipital_Mid_R_3289;Occipital_Mid_R_3290;Occipital_Mid_R_3291;Occipital_Mid_R_3292;Occipital_Mid_R_3293;Occipital_Mid_R_3294;Occipital_Mid_R_3295;Occipital_Mid_R_3296;Occipital_Mid_R_3297;Occipital_Mid_R_3298;Occipital_Mid_R_3299;Occipital_Mid_R_3300;Occipital_Mid_R_3301;Occipital_Mid_R_3302;Occipital_Mid_R_3303;Occipital_Mid_R_3304;Occipital_Mid_R_3305;Occipital_Mid_R_3306;Occipital_Mid_R_3307;Occipital_Mid_R_3308;Occipital_Mid_R_3309;Occipital_Mid_R_3310;Occipital_Mid_R_3311;Occipital_Mid_R_3312;Occipital_Mid_R_3313;Occipital_Mid_R_3314;Occipital_Mid_R_3315;Occipital_Mid_R_3316;Occipital_Mid_R_3317;Occipital_Mid_R_3318;Occipital_Mid_R_3319;Occipital_Mid_R_3320;Occipital_Mid_R_3321;Occipital_Inf_L_3322;Occipital_Inf_L_3323;Occipital_Inf_L_3324;Occipital_Inf_L_3325;Occipital_Inf_L_3326;Occipital_Inf_L_3327;Occipital_Inf_L_3328;Occipital_Inf_L_3329;Occipital_Inf_L_3330;Occipital_Inf_L_3331;Occipital_Inf_L_3332;Occipital_Inf_L_3333;Occipital_Inf_L_3334;Occipital_Inf_L_3335;Occipital_Inf_L_3336;Occipital_Inf_L_3337;Occipital_Inf_L_3338;Occipital_Inf_L_3339;Occipital_Inf_L_3340;Occipital_Inf_L_3341;Occipital_Inf_L_3342;Occipital_Inf_L_3343;Occipital_Inf_L_3344;Occipital_Inf_L_3345;Occipital_Inf_L_3346;Occipital_Inf_L_3347;Occipital_Inf_L_3348;Occipital_Inf_L_3349;Occipital_Inf_L_3350;Occipital_Inf_L_3351;Occipital_Inf_L_3352;Occipital_Inf_L_3353;Occipital_Inf_L_3354;Occipital_Inf_L_3355;Occipital_Inf_L_3356;Occipital_Inf_L_3357;Occipital_Inf_L_3358;Occipital_Inf_L_3359;Occipital_Inf_L_3360;Occipital_Inf_L_3361;Occipital_Inf_R_3362;Occipital_Inf_R_3363;Occipital_Inf_R_3364;Occipital_Inf_R_3365;Occipital_Inf_R_3366;Occipital_Inf_R_3367;Occipital_Inf_R_3368;Occipital_Inf_R_3369;Occipital_Inf_R_3370;Occipital_Inf_R_3371;Occipital_Inf_R_3372;Occipital_Inf_R_3373;Occipital_Inf_R_3374;Occipital_Inf_R_3375;Occipital_Inf_R_3376;Occipital_Inf_R_3377;Occipital_Inf_R_3378;Occipital_Inf_R_3379;Occipital_Inf_R_3380;Occipital_Inf_R_3381;Occipital_Inf_R_3382;Occipital_Inf_R_3383;Occipital_Inf_R_3384;Occipital_Inf_R_3385;Occipital_Inf_R_3386;Occipital_Inf_R_3387;Occipital_Inf_R_3388;Occipital_Inf_R_3389;Occipital_Inf_R_3390;Occipital_Inf_R_3391;Fusiform_L_3392;Fusiform_L_3393;Fusiform_L_3394;Fusiform_L_3395;Fusiform_L_3396;Fusiform_L_3397;Fusiform_L_3398;Fusiform_L_3399;Fusiform_L_3400;Fusiform_L_3401;Fusiform_L_3402;Fusiform_L_3403;Fusiform_L_3404;Fusiform_L_3405;Fusiform_L_3406;Fusiform_L_3407;Fusiform_L_3408;Fusiform_L_3409;Fusiform_L_3410;Fusiform_L_3411;Fusiform_L_3412;Fusiform_L_3413;Fusiform_L_3414;Fusiform_L_3415;Fusiform_L_3416;Fusiform_L_3417;Fusiform_L_3418;Fusiform_L_3419;Fusiform_L_3420;Fusiform_L_3421;Fusiform_L_3422;Fusiform_L_3423;Fusiform_L_3424;Fusiform_L_3425;Fusiform_L_3426;Fusiform_L_3427;Fusiform_L_3428;Fusiform_L_3429;Fusiform_L_3430;Fusiform_L_3431;Fusiform_L_3432;Fusiform_L_3433;Fusiform_L_3434;Fusiform_L_3435;Fusiform_L_3436;Fusiform_L_3437;Fusiform_L_3438;Fusiform_L_3439;Fusiform_L_3440;Fusiform_L_3441;Fusiform_L_3442;Fusiform_L_3443;Fusiform_L_3444;Fusiform_L_3445;Fusiform_L_3446;Fusiform_L_3447;Fusiform_L_3448;Fusiform_L_3449;Fusiform_L_3450;Fusiform_L_3451;Fusiform_L_3452;Fusiform_L_3453;Fusiform_L_3454;Fusiform_L_3455;Fusiform_L_3456;Fusiform_L_3457;Fusiform_L_3458;Fusiform_L_3459;Fusiform_L_3460;Fusiform_L_3461;Fusiform_L_3462;Fusiform_L_3463;Fusiform_L_3464;Fusiform_L_3465;Fusiform_L_3466;Fusiform_L_3467;Fusiform_L_3468;Fusiform_L_3469;Fusiform_L_3470;Fusiform_L_3471;Fusiform_L_3472;Fusiform_L_3473;Fusiform_L_3474;Fusiform_L_3475;Fusiform_L_3476;Fusiform_L_3477;Fusiform_R_3478;Fusiform_R_3479;Fusiform_R_3480;Fusiform_R_3481;Fusiform_R_3482;Fusiform_R_3483;Fusiform_R_3484;Fusiform_R_3485;Fusiform_R_3486;Fusiform_R_3487;Fusiform_R_3488;Fusiform_R_3489;Fusiform_R_3490;Fusiform_R_3491;Fusiform_R_3492;Fusiform_R_3493;Fusiform_R_3494;Fusiform_R_3495;Fusiform_R_3496;Fusiform_R_3497;Fusiform_R_3498;Fusiform_R_3499;Fusiform_R_3500;Fusiform_R_3501;Fusiform_R_3502;Fusiform_R_3503;Fusiform_R_3504;Fusiform_R_3505;Fusiform_R_3506;Fusiform_R_3507;Fusiform_R_3508;Fusiform_R_3509;Fusiform_R_3510;Fusiform_R_3511;Fusiform_R_3512;Fusiform_R_3513;Fusiform_R_3514;Fusiform_R_3515;Fusiform_R_3516;Fusiform_R_3517;Fusiform_R_3518;Fusiform_R_3519;Fusiform_R_3520;Fusiform_R_3521;Fusiform_R_3522;Fusiform_R_3523;Fusiform_R_3524;Fusiform_R_3525;Fusiform_R_3526;Fusiform_R_3527;Fusiform_R_3528;Fusiform_R_3529;Fusiform_R_3530;Fusiform_R_3531;Fusiform_R_3532;Fusiform_R_3533;Fusiform_R_3534;Fusiform_R_3535;Fusiform_R_3536;Fusiform_R_3537;Fusiform_R_3538;Fusiform_R_3539;Fusiform_R_3540;Fusiform_R_3541;Fusiform_R_3542;Fusiform_R_3543;Fusiform_R_3544;Fusiform_R_3545;Fusiform_R_3546;Fusiform_R_3547;Fusiform_R_3548;Fusiform_R_3549;Fusiform_R_3550;Fusiform_R_3551;Fusiform_R_3552;Fusiform_R_3553;Fusiform_R_3554;Fusiform_R_3555;Fusiform_R_3556;Fusiform_R_3557;Fusiform_R_3558;Fusiform_R_3559;Fusiform_R_3560;Fusiform_R_3561;Fusiform_R_3562;Fusiform_R_3563;Fusiform_R_3564;Fusiform_R_3565;Fusiform_R_3566;Fusiform_R_3567;Fusiform_R_3568;Fusiform_R_3569;Fusiform_R_3570;Postcentral_L_3571;Postcentral_L_3572;Postcentral_L_3573;Postcentral_L_3574;Postcentral_L_3575;Postcentral_L_3576;Postcentral_L_3577;Postcentral_L_3578;Postcentral_L_3579;Postcentral_L_3580;Postcentral_L_3581;Postcentral_L_3582;Postcentral_L_3583;Postcentral_L_3584;Postcentral_L_3585;Postcentral_L_3586;Postcentral_L_3587;Postcentral_L_3588;Postcentral_L_3589;Postcentral_L_3590;Postcentral_L_3591;Postcentral_L_3592;Postcentral_L_3593;Postcentral_L_3594;Postcentral_L_3595;Postcentral_L_3596;Postcentral_L_3597;Postcentral_L_3598;Postcentral_L_3599;Postcentral_L_3600;Postcentral_L_3601;Postcentral_L_3602;Postcentral_L_3603;Postcentral_L_3604;Postcentral_L_3605;Postcentral_L_3606;Postcentral_L_3607;Postcentral_L_3608;Postcentral_L_3609;Postcentral_L_3610;Postcentral_L_3611;Postcentral_L_3612;Postcentral_L_3613;Postcentral_L_3614;Postcentral_L_3615;Postcentral_L_3616;Postcentral_L_3617;Postcentral_L_3618;Postcentral_L_3619;Postcentral_L_3620;Postcentral_L_3621;Postcentral_L_3622;Postcentral_L_3623;Postcentral_L_3624;Postcentral_L_3625;Postcentral_L_3626;Postcentral_L_3627;Postcentral_L_3628;Postcentral_L_3629;Postcentral_L_3630;Postcentral_L_3631;Postcentral_L_3632;Postcentral_L_3633;Postcentral_L_3634;Postcentral_L_3635;Postcentral_L_3636;Postcentral_L_3637;Postcentral_L_3638;Postcentral_L_3639;Postcentral_L_3640;Postcentral_L_3641;Postcentral_L_3642;Postcentral_L_3643;Postcentral_L_3644;Postcentral_L_3645;Postcentral_L_3646;Postcentral_L_3647;Postcentral_L_3648;Postcentral_L_3649;Postcentral_L_3650;Postcentral_L_3651;Postcentral_L_3652;Postcentral_L_3653;Postcentral_L_3654;Postcentral_L_3655;Postcentral_L_3656;Postcentral_L_3657;Postcentral_L_3658;Postcentral_L_3659;Postcentral_L_3660;Postcentral_L_3661;Postcentral_L_3662;Postcentral_L_3663;Postcentral_L_3664;Postcentral_L_3665;Postcentral_L_3666;Postcentral_L_3667;Postcentral_L_3668;Postcentral_L_3669;Postcentral_L_3670;Postcentral_L_3671;Postcentral_L_3672;Postcentral_L_3673;Postcentral_L_3674;Postcentral_L_3675;Postcentral_L_3676;Postcentral_L_3677;Postcentral_L_3678;Postcentral_L_3679;Postcentral_L_3680;Postcentral_L_3681;Postcentral_L_3682;Postcentral_L_3683;Postcentral_L_3684;Postcentral_L_3685;Postcentral_L_3686;Postcentral_L_3687;Postcentral_L_3688;Postcentral_L_3689;Postcentral_L_3690;Postcentral_L_3691;Postcentral_L_3692;Postcentral_L_3693;Postcentral_L_3694;Postcentral_L_3695;Postcentral_L_3696;Postcentral_L_3697;Postcentral_L_3698;Postcentral_L_3699;Postcentral_L_3700;Postcentral_L_3701;Postcentral_L_3702;Postcentral_L_3703;Postcentral_L_3704;Postcentral_L_3705;Postcentral_L_3706;Postcentral_R_3707;Postcentral_R_3708;Postcentral_R_3709;Postcentral_R_3710;Postcentral_R_3711;Postcentral_R_3712;Postcentral_R_3713;Postcentral_R_3714;Postcentral_R_3715;Postcentral_R_3716;Postcentral_R_3717;Postcentral_R_3718;Postcentral_R_3719;Postcentral_R_3720;Postcentral_R_3721;Postcentral_R_3722;Postcentral_R_3723;Postcentral_R_3724;Postcentral_R_3725;Postcentral_R_3726;Postcentral_R_3727;Postcentral_R_3728;Postcentral_R_3729;Postcentral_R_3730;Postcentral_R_3731;Postcentral_R_3732;Postcentral_R_3733;Postcentral_R_3734;Postcentral_R_3735;Postcentral_R_3736;Postcentral_R_3737;Postcentral_R_3738;Postcentral_R_3739;Postcentral_R_3740;Postcentral_R_3741;Postcentral_R_3742;Postcentral_R_3743;Postcentral_R_3744;Postcentral_R_3745;Postcentral_R_3746;Postcentral_R_3747;Postcentral_R_3748;Postcentral_R_3749;Postcentral_R_3750;Postcentral_R_3751;Postcentral_R_3752;Postcentral_R_3753;Postcentral_R_3754;Postcentral_R_3755;Postcentral_R_3756;Postcentral_R_3757;Postcentral_R_3758;Postcentral_R_3759;Postcentral_R_3760;Postcentral_R_3761;Postcentral_R_3762;Postcentral_R_3763;Postcentral_R_3764;Postcentral_R_3765;Postcentral_R_3766;Postcentral_R_3767;Postcentral_R_3768;Postcentral_R_3769;Postcentral_R_3770;Postcentral_R_3771;Postcentral_R_3772;Postcentral_R_3773;Postcentral_R_3774;Postcentral_R_3775;Postcentral_R_3776;Postcentral_R_3777;Postcentral_R_3778;Postcentral_R_3779;Postcentral_R_3780;Postcentral_R_3781;Postcentral_R_3782;Postcentral_R_3783;Postcentral_R_3784;Postcentral_R_3785;Postcentral_R_3786;Postcentral_R_3787;Postcentral_R_3788;Postcentral_R_3789;Postcentral_R_3790;Postcentral_R_3791;Postcentral_R_3792;Postcentral_R_3793;Postcentral_R_3794;Postcentral_R_3795;Postcentral_R_3796;Postcentral_R_3797;Postcentral_R_3798;Postcentral_R_3799;Postcentral_R_3800;Postcentral_R_3801;Postcentral_R_3802;Postcentral_R_3803;Postcentral_R_3804;Postcentral_R_3805;Postcentral_R_3806;Postcentral_R_3807;Postcentral_R_3808;Postcentral_R_3809;Postcentral_R_3810;Postcentral_R_3811;Postcentral_R_3812;Postcentral_R_3813;Postcentral_R_3814;Postcentral_R_3815;Postcentral_R_3816;Postcentral_R_3817;Postcentral_R_3818;Postcentral_R_3819;Postcentral_R_3820;Postcentral_R_3821;Postcentral_R_3822;Postcentral_R_3823;Postcentral_R_3824;Postcentral_R_3825;Postcentral_R_3826;Postcentral_R_3827;Postcentral_R_3828;Postcentral_R_3829;Postcentral_R_3830;Postcentral_R_3831;Postcentral_R_3832;Postcentral_R_3833;Postcentral_R_3834;Postcentral_R_3835;Postcentral_R_3836;Postcentral_R_3837;Postcentral_R_3838;Postcentral_R_3839;Postcentral_R_3840;Postcentral_R_3841;Postcentral_R_3842;Postcentral_R_3843;Postcentral_R_3844;Postcentral_R_3845;Postcentral_R_3846;Postcentral_R_3847;Parietal_Sup_L_3848;Parietal_Sup_L_3849;Parietal_Sup_L_3850;Parietal_Sup_L_3851;Parietal_Sup_L_3852;Parietal_Sup_L_3853;Parietal_Sup_L_3854;Parietal_Sup_L_3855;Parietal_Sup_L_3856;Parietal_Sup_L_3857;Parietal_Sup_L_3858;Parietal_Sup_L_3859;Parietal_Sup_L_3860;Parietal_Sup_L_3861;Parietal_Sup_L_3862;Parietal_Sup_L_3863;Parietal_Sup_L_3864;Parietal_Sup_L_3865;Parietal_Sup_L_3866;Parietal_Sup_L_3867;Parietal_Sup_L_3868;Parietal_Sup_L_3869;Parietal_Sup_L_3870;Parietal_Sup_L_3871;Parietal_Sup_L_3872;Parietal_Sup_L_3873;Parietal_Sup_L_3874;Parietal_Sup_L_3875;Parietal_Sup_L_3876;Parietal_Sup_L_3877;Parietal_Sup_L_3878;Parietal_Sup_L_3879;Parietal_Sup_L_3880;Parietal_Sup_L_3881;Parietal_Sup_L_3882;Parietal_Sup_L_3883;Parietal_Sup_L_3884;Parietal_Sup_L_3885;Parietal_Sup_L_3886;Parietal_Sup_L_3887;Parietal_Sup_L_3888;Parietal_Sup_L_3889;Parietal_Sup_L_3890;Parietal_Sup_L_3891;Parietal_Sup_L_3892;Parietal_Sup_L_3893;Parietal_Sup_L_3894;Parietal_Sup_L_3895;Parietal_Sup_L_3896;Parietal_Sup_L_3897;Parietal_Sup_L_3898;Parietal_Sup_L_3899;Parietal_Sup_L_3900;Parietal_Sup_L_3901;Parietal_Sup_L_3902;Parietal_Sup_L_3903;Parietal_Sup_L_3904;Parietal_Sup_L_3905;Parietal_Sup_L_3906;Parietal_Sup_L_3907;Parietal_Sup_L_3908;Parietal_Sup_L_3909;Parietal_Sup_L_3910;Parietal_Sup_L_3911;Parietal_Sup_L_3912;Parietal_Sup_L_3913;Parietal_Sup_L_3914;Parietal_Sup_L_3915;Parietal_Sup_L_3916;Parietal_Sup_L_3917;Parietal_Sup_L_3918;Parietal_Sup_L_3919;Parietal_Sup_L_3920;Parietal_Sup_L_3921;Parietal_Sup_R_3922;Parietal_Sup_R_3923;Parietal_Sup_R_3924;Parietal_Sup_R_3925;Parietal_Sup_R_3926;Parietal_Sup_R_3927;Parietal_Sup_R_3928;Parietal_Sup_R_3929;Parietal_Sup_R_3930;Parietal_Sup_R_3931;Parietal_Sup_R_3932;Parietal_Sup_R_3933;Parietal_Sup_R_3934;Parietal_Sup_R_3935;Parietal_Sup_R_3936;Parietal_Sup_R_3937;Parietal_Sup_R_3938;Parietal_Sup_R_3939;Parietal_Sup_R_3940;Parietal_Sup_R_3941;Parietal_Sup_R_3942;Parietal_Sup_R_3943;Parietal_Sup_R_3944;Parietal_Sup_R_3945;Parietal_Sup_R_3946;Parietal_Sup_R_3947;Parietal_Sup_R_3948;Parietal_Sup_R_3949;Parietal_Sup_R_3950;Parietal_Sup_R_3951;Parietal_Sup_R_3952;Parietal_Sup_R_3953;Parietal_Sup_R_3954;Parietal_Sup_R_3955;Parietal_Sup_R_3956;Parietal_Sup_R_3957;Parietal_Sup_R_3958;Parietal_Sup_R_3959;Parietal_Sup_R_3960;Parietal_Sup_R_3961;Parietal_Sup_R_3962;Parietal_Sup_R_3963;Parietal_Sup_R_3964;Parietal_Sup_R_3965;Parietal_Sup_R_3966;Parietal_Sup_R_3967;Parietal_Sup_R_3968;Parietal_Sup_R_3969;Parietal_Sup_R_3970;Parietal_Sup_R_3971;Parietal_Sup_R_3972;Parietal_Sup_R_3973;Parietal_Sup_R_3974;Parietal_Sup_R_3975;Parietal_Sup_R_3976;Parietal_Sup_R_3977;Parietal_Sup_R_3978;Parietal_Sup_R_3979;Parietal_Sup_R_3980;Parietal_Sup_R_3981;Parietal_Sup_R_3982;Parietal_Sup_R_3983;Parietal_Sup_R_3984;Parietal_Sup_R_3985;Parietal_Sup_R_3986;Parietal_Sup_R_3987;Parietal_Sup_R_3988;Parietal_Sup_R_3989;Parietal_Sup_R_3990;Parietal_Sup_R_3991;Parietal_Sup_R_3992;Parietal_Sup_R_3993;Parietal_Sup_R_3994;Parietal_Sup_R_3995;Parietal_Sup_R_3996;Parietal_Sup_R_3997;Parietal_Sup_R_3998;Parietal_Sup_R_3999;Parietal_Sup_R_4000;Parietal_Sup_R_4001;Parietal_Sup_R_4002;Parietal_Sup_R_4003;Parietal_Inf_L_4004;Parietal_Inf_L_4005;Parietal_Inf_L_4006;Parietal_Inf_L_4007;Parietal_Inf_L_4008;Parietal_Inf_L_4009;Parietal_Inf_L_4010;Parietal_Inf_L_4011;Parietal_Inf_L_4012;Parietal_Inf_L_4013;Parietal_Inf_L_4014;Parietal_Inf_L_4015;Parietal_Inf_L_4016;Parietal_Inf_L_4017;Parietal_Inf_L_4018;Parietal_Inf_L_4019;Parietal_Inf_L_4020;Parietal_Inf_L_4021;Parietal_Inf_L_4022;Parietal_Inf_L_4023;Parietal_Inf_L_4024;Parietal_Inf_L_4025;Parietal_Inf_L_4026;Parietal_Inf_L_4027;Parietal_Inf_L_4028;Parietal_Inf_L_4029;Parietal_Inf_L_4030;Parietal_Inf_L_4031;Parietal_Inf_L_4032;Parietal_Inf_L_4033;Parietal_Inf_L_4034;Parietal_Inf_L_4035;Parietal_Inf_L_4036;Parietal_Inf_L_4037;Parietal_Inf_L_4038;Parietal_Inf_L_4039;Parietal_Inf_L_4040;Parietal_Inf_L_4041;Parietal_Inf_L_4042;Parietal_Inf_L_4043;Parietal_Inf_L_4044;Parietal_Inf_L_4045;Parietal_Inf_L_4046;Parietal_Inf_L_4047;Parietal_Inf_L_4048;Parietal_Inf_L_4049;Parietal_Inf_L_4050;Parietal_Inf_L_4051;Parietal_Inf_L_4052;Parietal_Inf_L_4053;Parietal_Inf_L_4054;Parietal_Inf_L_4055;Parietal_Inf_L_4056;Parietal_Inf_L_4057;Parietal_Inf_L_4058;Parietal_Inf_L_4059;Parietal_Inf_L_4060;Parietal_Inf_L_4061;Parietal_Inf_L_4062;Parietal_Inf_L_4063;Parietal_Inf_L_4064;Parietal_Inf_L_4065;Parietal_Inf_L_4066;Parietal_Inf_L_4067;Parietal_Inf_L_4068;Parietal_Inf_L_4069;Parietal_Inf_L_4070;Parietal_Inf_L_4071;Parietal_Inf_L_4072;Parietal_Inf_L_4073;Parietal_Inf_L_4074;Parietal_Inf_L_4075;Parietal_Inf_L_4076;Parietal_Inf_L_4077;Parietal_Inf_L_4078;Parietal_Inf_L_4079;Parietal_Inf_L_4080;Parietal_Inf_L_4081;Parietal_Inf_L_4082;Parietal_Inf_L_4083;Parietal_Inf_L_4084;Parietal_Inf_L_4085;Parietal_Inf_L_4086;Parietal_Inf_L_4087;Parietal_Inf_L_4088;Parietal_Inf_L_4089;Parietal_Inf_L_4090;Parietal_Inf_L_4091;Parietal_Inf_L_4092;Parietal_Inf_L_4093;Parietal_Inf_L_4094;Parietal_Inf_L_4095;Parietal_Inf_L_4096;Parietal_Inf_L_4097;Parietal_Inf_L_4098;Parietal_Inf_L_4099;Parietal_Inf_L_4100;Parietal_Inf_R_4101;Parietal_Inf_R_4102;Parietal_Inf_R_4103;Parietal_Inf_R_4104;Parietal_Inf_R_4105;Parietal_Inf_R_4106;Parietal_Inf_R_4107;Parietal_Inf_R_4108;Parietal_Inf_R_4109;Parietal_Inf_R_4110;Parietal_Inf_R_4111;Parietal_Inf_R_4112;Parietal_Inf_R_4113;Parietal_Inf_R_4114;Parietal_Inf_R_4115;Parietal_Inf_R_4116;Parietal_Inf_R_4117;Parietal_Inf_R_4118;Parietal_Inf_R_4119;Parietal_Inf_R_4120;Parietal_Inf_R_4121;Parietal_Inf_R_4122;Parietal_Inf_R_4123;Parietal_Inf_R_4124;Parietal_Inf_R_4125;Parietal_Inf_R_4126;Parietal_Inf_R_4127;Parietal_Inf_R_4128;Parietal_Inf_R_4129;Parietal_Inf_R_4130;Parietal_Inf_R_4131;Parietal_Inf_R_4132;Parietal_Inf_R_4133;Parietal_Inf_R_4134;Parietal_Inf_R_4135;Parietal_Inf_R_4136;Parietal_Inf_R_4137;Parietal_Inf_R_4138;Parietal_Inf_R_4139;Parietal_Inf_R_4140;Parietal_Inf_R_4141;Parietal_Inf_R_4142;Parietal_Inf_R_4143;Parietal_Inf_R_4144;Parietal_Inf_R_4145;SupraMarginal_L_4146;SupraMarginal_L_4147;SupraMarginal_L_4148;SupraMarginal_L_4149;SupraMarginal_L_4150;SupraMarginal_L_4151;SupraMarginal_L_4152;SupraMarginal_L_4153;SupraMarginal_L_4154;SupraMarginal_L_4155;SupraMarginal_L_4156;SupraMarginal_L_4157;SupraMarginal_L_4158;SupraMarginal_L_4159;SupraMarginal_L_4160;SupraMarginal_L_4161;SupraMarginal_L_4162;SupraMarginal_L_4163;SupraMarginal_L_4164;SupraMarginal_L_4165;SupraMarginal_L_4166;SupraMarginal_L_4167;SupraMarginal_L_4168;SupraMarginal_L_4169;SupraMarginal_L_4170;SupraMarginal_L_4171;SupraMarginal_L_4172;SupraMarginal_L_4173;SupraMarginal_L_4174;SupraMarginal_L_4175;SupraMarginal_L_4176;SupraMarginal_L_4177;SupraMarginal_L_4178;SupraMarginal_L_4179;SupraMarginal_L_4180;SupraMarginal_L_4181;SupraMarginal_L_4182;SupraMarginal_L_4183;SupraMarginal_L_4184;SupraMarginal_L_4185;SupraMarginal_L_4186;SupraMarginal_L_4187;SupraMarginal_L_4188;SupraMarginal_L_4189;SupraMarginal_L_4190;SupraMarginal_L_4191;SupraMarginal_L_4192;SupraMarginal_L_4193;SupraMarginal_R_4194;SupraMarginal_R_4195;SupraMarginal_R_4196;SupraMarginal_R_4197;SupraMarginal_R_4198;SupraMarginal_R_4199;SupraMarginal_R_4200;SupraMarginal_R_4201;SupraMarginal_R_4202;SupraMarginal_R_4203;SupraMarginal_R_4204;SupraMarginal_R_4205;SupraMarginal_R_4206;SupraMarginal_R_4207;SupraMarginal_R_4208;SupraMarginal_R_4209;SupraMarginal_R_4210;SupraMarginal_R_4211;SupraMarginal_R_4212;SupraMarginal_R_4213;SupraMarginal_R_4214;SupraMarginal_R_4215;SupraMarginal_R_4216;SupraMarginal_R_4217;SupraMarginal_R_4218;SupraMarginal_R_4219;SupraMarginal_R_4220;SupraMarginal_R_4221;SupraMarginal_R_4222;SupraMarginal_R_4223;SupraMarginal_R_4224;SupraMarginal_R_4225;SupraMarginal_R_4226;SupraMarginal_R_4227;SupraMarginal_R_4228;SupraMarginal_R_4229;SupraMarginal_R_4230;SupraMarginal_R_4231;SupraMarginal_R_4232;SupraMarginal_R_4233;SupraMarginal_R_4234;SupraMarginal_R_4235;SupraMarginal_R_4236;SupraMarginal_R_4237;SupraMarginal_R_4238;SupraMarginal_R_4239;SupraMarginal_R_4240;SupraMarginal_R_4241;SupraMarginal_R_4242;SupraMarginal_R_4243;SupraMarginal_R_4244;SupraMarginal_R_4245;SupraMarginal_R_4246;SupraMarginal_R_4247;SupraMarginal_R_4248;SupraMarginal_R_4249;SupraMarginal_R_4250;SupraMarginal_R_4251;SupraMarginal_R_4252;SupraMarginal_R_4253;SupraMarginal_R_4254;SupraMarginal_R_4255;SupraMarginal_R_4256;SupraMarginal_R_4257;SupraMarginal_R_4258;SupraMarginal_R_4259;SupraMarginal_R_4260;SupraMarginal_R_4261;SupraMarginal_R_4262;SupraMarginal_R_4263;SupraMarginal_R_4264;SupraMarginal_R_4265;SupraMarginal_R_4266;SupraMarginal_R_4267;SupraMarginal_R_4268;SupraMarginal_R_4269;SupraMarginal_R_4270;SupraMarginal_R_4271;SupraMarginal_R_4272;SupraMarginal_R_4273;SupraMarginal_R_4274;SupraMarginal_R_4275;Angular_L_4276;Angular_L_4277;Angular_L_4278;Angular_L_4279;Angular_L_4280;Angular_L_4281;Angular_L_4282;Angular_L_4283;Angular_L_4284;Angular_L_4285;Angular_L_4286;Angular_L_4287;Angular_L_4288;Angular_L_4289;Angular_L_4290;Angular_L_4291;Angular_L_4292;Angular_L_4293;Angular_L_4294;Angular_L_4295;Angular_L_4296;Angular_L_4297;Angular_L_4298;Angular_L_4299;Angular_L_4300;Angular_L_4301;Angular_L_4302;Angular_L_4303;Angular_L_4304;Angular_L_4305;Angular_L_4306;Angular_L_4307;Angular_L_4308;Angular_L_4309;Angular_L_4310;Angular_L_4311;Angular_L_4312;Angular_L_4313;Angular_L_4314;Angular_R_4315;Angular_R_4316;Angular_R_4317;Angular_R_4318;Angular_R_4319;Angular_R_4320;Angular_R_4321;Angular_R_4322;Angular_R_4323;Angular_R_4324;Angular_R_4325;Angular_R_4326;Angular_R_4327;Angular_R_4328;Angular_R_4329;Angular_R_4330;Angular_R_4331;Angular_R_4332;Angular_R_4333;Angular_R_4334;Angular_R_4335;Angular_R_4336;Angular_R_4337;Angular_R_4338;Angular_R_4339;Angular_R_4340;Angular_R_4341;Angular_R_4342;Angular_R_4343;Angular_R_4344;Angular_R_4345;Angular_R_4346;Angular_R_4347;Angular_R_4348;Angular_R_4349;Angular_R_4350;Angular_R_4351;Angular_R_4352;Angular_R_4353;Angular_R_4354;Angular_R_4355;Angular_R_4356;Angular_R_4357;Angular_R_4358;Angular_R_4359;Angular_R_4360;Angular_R_4361;Angular_R_4362;Angular_R_4363;Angular_R_4364;Angular_R_4365;Angular_R_4366;Angular_R_4367;Angular_R_4368;Angular_R_4369;Angular_R_4370;Angular_R_4371;Angular_R_4372;Angular_R_4373;Angular_R_4374;Angular_R_4375;Angular_R_4376;Angular_R_4377;Angular_R_4378;Angular_R_4379;Angular_R_4380;Angular_R_4381;Angular_R_4382;Precuneus_L_4383;Precuneus_L_4384;Precuneus_L_4385;Precuneus_L_4386;Precuneus_L_4387;Precuneus_L_4388;Precuneus_L_4389;Precuneus_L_4390;Precuneus_L_4391;Precuneus_L_4392;Precuneus_L_4393;Precuneus_L_4394;Precuneus_L_4395;Precuneus_L_4396;Precuneus_L_4397;Precuneus_L_4398;Precuneus_L_4399;Precuneus_L_4400;Precuneus_L_4401;Precuneus_L_4402;Precuneus_L_4403;Precuneus_L_4404;Precuneus_L_4405;Precuneus_L_4406;Precuneus_L_4407;Precuneus_L_4408;Precuneus_L_4409;Precuneus_L_4410;Precuneus_L_4411;Precuneus_L_4412;Precuneus_L_4413;Precuneus_L_4414;Precuneus_L_4415;Precuneus_L_4416;Precuneus_L_4417;Precuneus_L_4418;Precuneus_L_4419;Precuneus_L_4420;Precuneus_L_4421;Precuneus_L_4422;Precuneus_L_4423;Precuneus_L_4424;Precuneus_L_4425;Precuneus_L_4426;Precuneus_L_4427;Precuneus_L_4428;Precuneus_L_4429;Precuneus_L_4430;Precuneus_L_4431;Precuneus_L_4432;Precuneus_L_4433;Precuneus_L_4434;Precuneus_L_4435;Precuneus_L_4436;Precuneus_L_4437;Precuneus_L_4438;Precuneus_L_4439;Precuneus_L_4440;Precuneus_L_4441;Precuneus_L_4442;Precuneus_L_4443;Precuneus_L_4444;Precuneus_L_4445;Precuneus_L_4446;Precuneus_L_4447;Precuneus_L_4448;Precuneus_L_4449;Precuneus_L_4450;Precuneus_L_4451;Precuneus_L_4452;Precuneus_L_4453;Precuneus_L_4454;Precuneus_L_4455;Precuneus_L_4456;Precuneus_L_4457;Precuneus_L_4458;Precuneus_L_4459;Precuneus_L_4460;Precuneus_L_4461;Precuneus_L_4462;Precuneus_L_4463;Precuneus_L_4464;Precuneus_L_4465;Precuneus_L_4466;Precuneus_L_4467;Precuneus_L_4468;Precuneus_L_4469;Precuneus_L_4470;Precuneus_L_4471;Precuneus_L_4472;Precuneus_L_4473;Precuneus_L_4474;Precuneus_L_4475;Precuneus_L_4476;Precuneus_L_4477;Precuneus_L_4478;Precuneus_L_4479;Precuneus_L_4480;Precuneus_L_4481;Precuneus_L_4482;Precuneus_L_4483;Precuneus_L_4484;Precuneus_L_4485;Precuneus_L_4486;Precuneus_L_4487;Precuneus_L_4488;Precuneus_L_4489;Precuneus_L_4490;Precuneus_L_4491;Precuneus_L_4492;Precuneus_L_4493;Precuneus_L_4494;Precuneus_L_4495;Precuneus_L_4496;Precuneus_L_4497;Precuneus_L_4498;Precuneus_L_4499;Precuneus_L_4500;Precuneus_L_4501;Precuneus_L_4502;Precuneus_L_4503;Precuneus_L_4504;Precuneus_L_4505;Precuneus_L_4506;Precuneus_L_4507;Precuneus_L_4508;Precuneus_L_4509;Precuneus_L_4510;Precuneus_L_4511;Precuneus_L_4512;Precuneus_L_4513;Precuneus_R_4514;Precuneus_R_4515;Precuneus_R_4516;Precuneus_R_4517;Precuneus_R_4518;Precuneus_R_4519;Precuneus_R_4520;Precuneus_R_4521;Precuneus_R_4522;Precuneus_R_4523;Precuneus_R_4524;Precuneus_R_4525;Precuneus_R_4526;Precuneus_R_4527;Precuneus_R_4528;Precuneus_R_4529;Precuneus_R_4530;Precuneus_R_4531;Precuneus_R_4532;Precuneus_R_4533;Precuneus_R_4534;Precuneus_R_4535;Precuneus_R_4536;Precuneus_R_4537;Precuneus_R_4538;Precuneus_R_4539;Precuneus_R_4540;Precuneus_R_4541;Precuneus_R_4542;Precuneus_R_4543;Precuneus_R_4544;Precuneus_R_4545;Precuneus_R_4546;Precuneus_R_4547;Precuneus_R_4548;Precuneus_R_4549;Precuneus_R_4550;Precuneus_R_4551;Precuneus_R_4552;Precuneus_R_4553;Precuneus_R_4554;Precuneus_R_4555;Precuneus_R_4556;Precuneus_R_4557;Precuneus_R_4558;Precuneus_R_4559;Precuneus_R_4560;Precuneus_R_4561;Precuneus_R_4562;Precuneus_R_4563;Precuneus_R_4564;Precuneus_R_4565;Precuneus_R_4566;Precuneus_R_4567;Precuneus_R_4568;Precuneus_R_4569;Precuneus_R_4570;Precuneus_R_4571;Precuneus_R_4572;Precuneus_R_4573;Precuneus_R_4574;Precuneus_R_4575;Precuneus_R_4576;Precuneus_R_4577;Precuneus_R_4578;Precuneus_R_4579;Precuneus_R_4580;Precuneus_R_4581;Precuneus_R_4582;Precuneus_R_4583;Precuneus_R_4584;Precuneus_R_4585;Precuneus_R_4586;Precuneus_R_4587;Precuneus_R_4588;Precuneus_R_4589;Precuneus_R_4590;Precuneus_R_4591;Precuneus_R_4592;Precuneus_R_4593;Precuneus_R_4594;Precuneus_R_4595;Precuneus_R_4596;Precuneus_R_4597;Precuneus_R_4598;Precuneus_R_4599;Precuneus_R_4600;Precuneus_R_4601;Precuneus_R_4602;Precuneus_R_4603;Precuneus_R_4604;Precuneus_R_4605;Precuneus_R_4606;Precuneus_R_4607;Precuneus_R_4608;Precuneus_R_4609;Precuneus_R_4610;Precuneus_R_4611;Precuneus_R_4612;Precuneus_R_4613;Precuneus_R_4614;Precuneus_R_4615;Precuneus_R_4616;Precuneus_R_4617;Precuneus_R_4618;Precuneus_R_4619;Precuneus_R_4620;Precuneus_R_4621;Paracentral_Lobule_L_4622;Paracentral_Lobule_L_4623;Paracentral_Lobule_L_4624;Paracentral_Lobule_L_4625;Paracentral_Lobule_L_4626;Paracentral_Lobule_L_4627;Paracentral_Lobule_L_4628;Paracentral_Lobule_L_4629;Paracentral_Lobule_L_4630;Paracentral_Lobule_L_4631;Paracentral_Lobule_L_4632;Paracentral_Lobule_L_4633;Paracentral_Lobule_L_4634;Paracentral_Lobule_L_4635;Paracentral_Lobule_L_4636;Paracentral_Lobule_L_4637;Paracentral_Lobule_L_4638;Paracentral_Lobule_L_4639;Paracentral_Lobule_L_4640;Paracentral_Lobule_L_4641;Paracentral_Lobule_L_4642;Paracentral_Lobule_L_4643;Paracentral_Lobule_L_4644;Paracentral_Lobule_L_4645;Paracentral_Lobule_L_4646;Paracentral_Lobule_L_4647;Paracentral_Lobule_L_4648;Paracentral_Lobule_L_4649;Paracentral_Lobule_L_4650;Paracentral_Lobule_L_4651;Paracentral_Lobule_L_4652;Paracentral_Lobule_L_4653;Paracentral_Lobule_L_4654;Paracentral_Lobule_L_4655;Paracentral_Lobule_L_4656;Paracentral_Lobule_L_4657;Paracentral_Lobule_L_4658;Paracentral_Lobule_L_4659;Paracentral_Lobule_L_4660;Paracentral_Lobule_L_4661;Paracentral_Lobule_L_4662;Paracentral_Lobule_L_4663;Paracentral_Lobule_L_4664;Paracentral_Lobule_L_4665;Paracentral_Lobule_R_4666;Paracentral_Lobule_R_4667;Paracentral_Lobule_R_4668;Paracentral_Lobule_R_4669;Paracentral_Lobule_R_4670;Paracentral_Lobule_R_4671;Paracentral_Lobule_R_4672;Paracentral_Lobule_R_4673;Paracentral_Lobule_R_4674;Paracentral_Lobule_R_4675;Paracentral_Lobule_R_4676;Paracentral_Lobule_R_4677;Paracentral_Lobule_R_4678;Paracentral_Lobule_R_4679;Paracentral_Lobule_R_4680;Paracentral_Lobule_R_4681;Paracentral_Lobule_R_4682;Paracentral_Lobule_R_4683;Paracentral_Lobule_R_4684;Paracentral_Lobule_R_4685;Paracentral_Lobule_R_4686;Paracentral_Lobule_R_4687;Paracentral_Lobule_R_4688;Paracentral_Lobule_R_4689;Paracentral_Lobule_R_4690;Paracentral_Lobule_R_4691;Paracentral_Lobule_R_4692;Caudate_L_4693;Caudate_L_4694;Caudate_L_4695;Caudate_L_4696;Caudate_L_4697;Caudate_L_4698;Caudate_L_4699;Caudate_L_4700;Caudate_L_4701;Caudate_L_4702;Caudate_L_4703;Caudate_L_4704;Caudate_L_4705;Caudate_L_4706;Caudate_L_4707;Caudate_L_4708;Caudate_L_4709;Caudate_L_4710;Caudate_L_4711;Caudate_L_4712;Caudate_L_4713;Caudate_L_4714;Caudate_L_4715;Caudate_L_4716;Caudate_L_4717;Caudate_L_4718;Caudate_L_4719;Caudate_L_4720;Caudate_L_4721;Caudate_L_4722;Caudate_L_4723;Caudate_L_4724;Caudate_L_4725;Caudate_L_4726;Caudate_L_4727;Caudate_L_4728;Caudate_L_4729;Caudate_L_4730;Caudate_L_4731;Caudate_L_4732;Caudate_R_4733;Caudate_R_4734;Caudate_R_4735;Caudate_R_4736;Caudate_R_4737;Caudate_R_4738;Caudate_R_4739;Caudate_R_4740;Caudate_R_4741;Caudate_R_4742;Caudate_R_4743;Caudate_R_4744;Caudate_R_4745;Caudate_R_4746;Caudate_R_4747;Caudate_R_4748;Caudate_R_4749;Caudate_R_4750;Caudate_R_4751;Caudate_R_4752;Caudate_R_4753;Caudate_R_4754;Caudate_R_4755;Caudate_R_4756;Caudate_R_4757;Caudate_R_4758;Caudate_R_4759;Caudate_R_4760;Caudate_R_4761;Caudate_R_4762;Caudate_R_4763;Caudate_R_4764;Caudate_R_4765;Caudate_R_4766;Caudate_R_4767;Caudate_R_4768;Caudate_R_4769;Caudate_R_4770;Putamen_L_4771;Putamen_L_4772;Putamen_L_4773;Putamen_L_4774;Putamen_L_4775;Putamen_L_4776;Putamen_L_4777;Putamen_L_4778;Putamen_L_4779;Putamen_L_4780;Putamen_L_4781;Putamen_L_4782;Putamen_L_4783;Putamen_L_4784;Putamen_L_4785;Putamen_L_4786;Putamen_L_4787;Putamen_L_4788;Putamen_L_4789;Putamen_L_4790;Putamen_L_4791;Putamen_L_4792;Putamen_L_4793;Putamen_L_4794;Putamen_L_4795;Putamen_L_4796;Putamen_L_4797;Putamen_L_4798;Putamen_L_4799;Putamen_L_4800;Putamen_L_4801;Putamen_L_4802;Putamen_L_4803;Putamen_L_4804;Putamen_L_4805;Putamen_L_4806;Putamen_R_4807;Putamen_R_4808;Putamen_R_4809;Putamen_R_4810;Putamen_R_4811;Putamen_R_4812;Putamen_R_4813;Putamen_R_4814;Putamen_R_4815;Putamen_R_4816;Putamen_R_4817;Putamen_R_4818;Putamen_R_4819;Putamen_R_4820;Putamen_R_4821;Putamen_R_4822;Putamen_R_4823;Putamen_R_4824;Putamen_R_4825;Putamen_R_4826;Putamen_R_4827;Putamen_R_4828;Putamen_R_4829;Putamen_R_4830;Putamen_R_4831;Putamen_R_4832;Putamen_R_4833;Putamen_R_4834;Putamen_R_4835;Putamen_R_4836;Putamen_R_4837;Putamen_R_4838;Putamen_R_4839;Putamen_R_4840;Putamen_R_4841;Putamen_R_4842;Putamen_R_4843;Putamen_R_4844;Pallidum_L_4845;Pallidum_L_4846;Pallidum_L_4847;Pallidum_L_4848;Pallidum_L_4849;Pallidum_L_4850;Pallidum_L_4851;Pallidum_L_4852;Pallidum_L_4853;Pallidum_L_4854;Pallidum_L_4855;Pallidum_L_4856;Pallidum_L_4857;Pallidum_R_4858;Pallidum_R_4859;Pallidum_R_4860;Pallidum_R_4861;Pallidum_R_4862;Pallidum_R_4863;Pallidum_R_4864;Pallidum_R_4865;Pallidum_R_4866;Pallidum_R_4867;Thalamus_L_4868;Thalamus_L_4869;Thalamus_L_4870;Thalamus_L_4871;Thalamus_L_4872;Thalamus_L_4873;Thalamus_L_4874;Thalamus_L_4875;Thalamus_L_4876;Thalamus_L_4877;Thalamus_L_4878;Thalamus_L_4879;Thalamus_L_4880;Thalamus_L_4881;Thalamus_L_4882;Thalamus_L_4883;Thalamus_L_4884;Thalamus_L_4885;Thalamus_L_4886;Thalamus_L_4887;Thalamus_L_4888;Thalamus_L_4889;Thalamus_L_4890;Thalamus_L_4891;Thalamus_L_4892;Thalamus_L_4893;Thalamus_L_4894;Thalamus_L_4895;Thalamus_L_4896;Thalamus_L_4897;Thalamus_L_4898;Thalamus_L_4899;Thalamus_L_4900;Thalamus_L_4901;Thalamus_L_4902;Thalamus_L_4903;Thalamus_L_4904;Thalamus_L_4905;Thalamus_L_4906;Thalamus_L_4907;Thalamus_L_4908;Thalamus_L_4909;Thalamus_L_4910;Thalamus_R_4911;Thalamus_R_4912;Thalamus_R_4913;Thalamus_R_4914;Thalamus_R_4915;Thalamus_R_4916;Thalamus_R_4917;Thalamus_R_4918;Thalamus_R_4919;Thalamus_R_4920;Thalamus_R_4921;Thalamus_R_4922;Thalamus_R_4923;Thalamus_R_4924;Thalamus_R_4925;Thalamus_R_4926;Thalamus_R_4927;Thalamus_R_4928;Thalamus_R_4929;Thalamus_R_4930;Thalamus_R_4931;Thalamus_R_4932;Thalamus_R_4933;Thalamus_R_4934;Thalamus_R_4935;Thalamus_R_4936;Thalamus_R_4937;Thalamus_R_4938;Thalamus_R_4939;Thalamus_R_4940;Thalamus_R_4941;Thalamus_R_4942;Thalamus_R_4943;Thalamus_R_4944;Thalamus_R_4945;Thalamus_R_4946;Thalamus_R_4947;Thalamus_R_4948;Thalamus_R_4949;Thalamus_R_4950;Heschl_L_4951;Heschl_L_4952;Heschl_L_4953;Heschl_L_4954;Heschl_L_4955;Heschl_R_4956;Heschl_R_4957;Heschl_R_4958;Heschl_R_4959;Heschl_R_4960;Heschl_R_4961;Heschl_R_4962;Heschl_R_4963;Heschl_R_4964;Heschl_R_4965;Temporal_Sup_L_4966;Temporal_Sup_L_4967;Temporal_Sup_L_4968;Temporal_Sup_L_4969;Temporal_Sup_L_4970;Temporal_Sup_L_4971;Temporal_Sup_L_4972;Temporal_Sup_L_4973;Temporal_Sup_L_4974;Temporal_Sup_L_4975;Temporal_Sup_L_4976;Temporal_Sup_L_4977;Temporal_Sup_L_4978;Temporal_Sup_L_4979;Temporal_Sup_L_4980;Temporal_Sup_L_4981;Temporal_Sup_L_4982;Temporal_Sup_L_4983;Temporal_Sup_L_4984;Temporal_Sup_L_4985;Temporal_Sup_L_4986;Temporal_Sup_L_4987;Temporal_Sup_L_4988;Temporal_Sup_L_4989;Temporal_Sup_L_4990;Temporal_Sup_L_4991;Temporal_Sup_L_4992;Temporal_Sup_L_4993;Temporal_Sup_L_4994;Temporal_Sup_L_4995;Temporal_Sup_L_4996;Temporal_Sup_L_4997;Temporal_Sup_L_4998;Temporal_Sup_L_4999;Temporal_Sup_L_5000;Temporal_Sup_L_5001;Temporal_Sup_L_5002;Temporal_Sup_L_5003;Temporal_Sup_L_5004;Temporal_Sup_L_5005;Temporal_Sup_L_5006;Temporal_Sup_L_5007;Temporal_Sup_L_5008;Temporal_Sup_L_5009;Temporal_Sup_L_5010;Temporal_Sup_L_5011;Temporal_Sup_L_5012;Temporal_Sup_L_5013;Temporal_Sup_L_5014;Temporal_Sup_L_5015;Temporal_Sup_L_5016;Temporal_Sup_L_5017;Temporal_Sup_L_5018;Temporal_Sup_L_5019;Temporal_Sup_L_5020;Temporal_Sup_L_5021;Temporal_Sup_L_5022;Temporal_Sup_L_5023;Temporal_Sup_L_5024;Temporal_Sup_L_5025;Temporal_Sup_L_5026;Temporal_Sup_L_5027;Temporal_Sup_L_5028;Temporal_Sup_L_5029;Temporal_Sup_L_5030;Temporal_Sup_L_5031;Temporal_Sup_L_5032;Temporal_Sup_L_5033;Temporal_Sup_L_5034;Temporal_Sup_L_5035;Temporal_Sup_L_5036;Temporal_Sup_L_5037;Temporal_Sup_L_5038;Temporal_Sup_L_5039;Temporal_Sup_L_5040;Temporal_Sup_L_5041;Temporal_Sup_L_5042;Temporal_Sup_L_5043;Temporal_Sup_L_5044;Temporal_Sup_L_5045;Temporal_Sup_L_5046;Temporal_Sup_L_5047;Temporal_Sup_L_5048;Temporal_Sup_L_5049;Temporal_Sup_L_5050;Temporal_Sup_L_5051;Temporal_Sup_L_5052;Temporal_Sup_L_5053;Temporal_Sup_L_5054;Temporal_Sup_L_5055;Temporal_Sup_L_5056;Temporal_Sup_L_5057;Temporal_Sup_R_5058;Temporal_Sup_R_5059;Temporal_Sup_R_5060;Temporal_Sup_R_5061;Temporal_Sup_R_5062;Temporal_Sup_R_5063;Temporal_Sup_R_5064;Temporal_Sup_R_5065;Temporal_Sup_R_5066;Temporal_Sup_R_5067;Temporal_Sup_R_5068;Temporal_Sup_R_5069;Temporal_Sup_R_5070;Temporal_Sup_R_5071;Temporal_Sup_R_5072;Temporal_Sup_R_5073;Temporal_Sup_R_5074;Temporal_Sup_R_5075;Temporal_Sup_R_5076;Temporal_Sup_R_5077;Temporal_Sup_R_5078;Temporal_Sup_R_5079;Temporal_Sup_R_5080;Temporal_Sup_R_5081;Temporal_Sup_R_5082;Temporal_Sup_R_5083;Temporal_Sup_R_5084;Temporal_Sup_R_5085;Temporal_Sup_R_5086;Temporal_Sup_R_5087;Temporal_Sup_R_5088;Temporal_Sup_R_5089;Temporal_Sup_R_5090;Temporal_Sup_R_5091;Temporal_Sup_R_5092;Temporal_Sup_R_5093;Temporal_Sup_R_5094;Temporal_Sup_R_5095;Temporal_Sup_R_5096;Temporal_Sup_R_5097;Temporal_Sup_R_5098;Temporal_Sup_R_5099;Temporal_Sup_R_5100;Temporal_Sup_R_5101;Temporal_Sup_R_5102;Temporal_Sup_R_5103;Temporal_Sup_R_5104;Temporal_Sup_R_5105;Temporal_Sup_R_5106;Temporal_Sup_R_5107;Temporal_Sup_R_5108;Temporal_Sup_R_5109;Temporal_Sup_R_5110;Temporal_Sup_R_5111;Temporal_Sup_R_5112;Temporal_Sup_R_5113;Temporal_Sup_R_5114;Temporal_Sup_R_5115;Temporal_Sup_R_5116;Temporal_Sup_R_5117;Temporal_Sup_R_5118;Temporal_Sup_R_5119;Temporal_Sup_R_5120;Temporal_Sup_R_5121;Temporal_Sup_R_5122;Temporal_Sup_R_5123;Temporal_Sup_R_5124;Temporal_Sup_R_5125;Temporal_Sup_R_5126;Temporal_Sup_R_5127;Temporal_Sup_R_5128;Temporal_Sup_R_5129;Temporal_Sup_R_5130;Temporal_Sup_R_5131;Temporal_Sup_R_5132;Temporal_Sup_R_5133;Temporal_Sup_R_5134;Temporal_Sup_R_5135;Temporal_Sup_R_5136;Temporal_Sup_R_5137;Temporal_Sup_R_5138;Temporal_Sup_R_5139;Temporal_Sup_R_5140;Temporal_Sup_R_5141;Temporal_Sup_R_5142;Temporal_Sup_R_5143;Temporal_Sup_R_5144;Temporal_Sup_R_5145;Temporal_Sup_R_5146;Temporal_Sup_R_5147;Temporal_Sup_R_5148;Temporal_Sup_R_5149;Temporal_Sup_R_5150;Temporal_Sup_R_5151;Temporal_Sup_R_5152;Temporal_Sup_R_5153;Temporal_Sup_R_5154;Temporal_Sup_R_5155;Temporal_Sup_R_5156;Temporal_Sup_R_5157;Temporal_Sup_R_5158;Temporal_Sup_R_5159;Temporal_Sup_R_5160;Temporal_Sup_R_5161;Temporal_Pole_Sup_L_5162;Temporal_Pole_Sup_L_5163;Temporal_Pole_Sup_L_5164;Temporal_Pole_Sup_L_5165;Temporal_Pole_Sup_L_5166;Temporal_Pole_Sup_L_5167;Temporal_Pole_Sup_L_5168;Temporal_Pole_Sup_L_5169;Temporal_Pole_Sup_L_5170;Temporal_Pole_Sup_L_5171;Temporal_Pole_Sup_L_5172;Temporal_Pole_Sup_L_5173;Temporal_Pole_Sup_L_5174;Temporal_Pole_Sup_L_5175;Temporal_Pole_Sup_L_5176;Temporal_Pole_Sup_L_5177;Temporal_Pole_Sup_L_5178;Temporal_Pole_Sup_L_5179;Temporal_Pole_Sup_L_5180;Temporal_Pole_Sup_L_5181;Temporal_Pole_Sup_L_5182;Temporal_Pole_Sup_L_5183;Temporal_Pole_Sup_L_5184;Temporal_Pole_Sup_L_5185;Temporal_Pole_Sup_L_5186;Temporal_Pole_Sup_L_5187;Temporal_Pole_Sup_L_5188;Temporal_Pole_Sup_L_5189;Temporal_Pole_Sup_L_5190;Temporal_Pole_Sup_L_5191;Temporal_Pole_Sup_L_5192;Temporal_Pole_Sup_L_5193;Temporal_Pole_Sup_L_5194;Temporal_Pole_Sup_L_5195;Temporal_Pole_Sup_L_5196;Temporal_Pole_Sup_L_5197;Temporal_Pole_Sup_L_5198;Temporal_Pole_Sup_L_5199;Temporal_Pole_Sup_L_5200;Temporal_Pole_Sup_L_5201;Temporal_Pole_Sup_L_5202;Temporal_Pole_Sup_L_5203;Temporal_Pole_Sup_L_5204;Temporal_Pole_Sup_L_5205;Temporal_Pole_Sup_L_5206;Temporal_Pole_Sup_R_5207;Temporal_Pole_Sup_R_5208;Temporal_Pole_Sup_R_5209;Temporal_Pole_Sup_R_5210;Temporal_Pole_Sup_R_5211;Temporal_Pole_Sup_R_5212;Temporal_Pole_Sup_R_5213;Temporal_Pole_Sup_R_5214;Temporal_Pole_Sup_R_5215;Temporal_Pole_Sup_R_5216;Temporal_Pole_Sup_R_5217;Temporal_Pole_Sup_R_5218;Temporal_Pole_Sup_R_5219;Temporal_Pole_Sup_R_5220;Temporal_Pole_Sup_R_5221;Temporal_Pole_Sup_R_5222;Temporal_Pole_Sup_R_5223;Temporal_Pole_Sup_R_5224;Temporal_Pole_Sup_R_5225;Temporal_Pole_Sup_R_5226;Temporal_Pole_Sup_R_5227;Temporal_Pole_Sup_R_5228;Temporal_Pole_Sup_R_5229;Temporal_Pole_Sup_R_5230;Temporal_Pole_Sup_R_5231;Temporal_Pole_Sup_R_5232;Temporal_Pole_Sup_R_5233;Temporal_Pole_Sup_R_5234;Temporal_Pole_Sup_R_5235;Temporal_Pole_Sup_R_5236;Temporal_Pole_Sup_R_5237;Temporal_Pole_Sup_R_5238;Temporal_Pole_Sup_R_5239;Temporal_Pole_Sup_R_5240;Temporal_Pole_Sup_R_5241;Temporal_Pole_Sup_R_5242;Temporal_Pole_Sup_R_5243;Temporal_Pole_Sup_R_5244;Temporal_Pole_Sup_R_5245;Temporal_Pole_Sup_R_5246;Temporal_Pole_Sup_R_5247;Temporal_Pole_Sup_R_5248;Temporal_Pole_Sup_R_5249;Temporal_Pole_Sup_R_5250;Temporal_Pole_Sup_R_5251;Temporal_Pole_Sup_R_5252;Temporal_Pole_Sup_R_5253;Temporal_Pole_Sup_R_5254;Temporal_Pole_Sup_R_5255;Temporal_Mid_L_5256;Temporal_Mid_L_5257;Temporal_Mid_L_5258;Temporal_Mid_L_5259;Temporal_Mid_L_5260;Temporal_Mid_L_5261;Temporal_Mid_L_5262;Temporal_Mid_L_5263;Temporal_Mid_L_5264;Temporal_Mid_L_5265;Temporal_Mid_L_5266;Temporal_Mid_L_5267;Temporal_Mid_L_5268;Temporal_Mid_L_5269;Temporal_Mid_L_5270;Temporal_Mid_L_5271;Temporal_Mid_L_5272;Temporal_Mid_L_5273;Temporal_Mid_L_5274;Temporal_Mid_L_5275;Temporal_Mid_L_5276;Temporal_Mid_L_5277;Temporal_Mid_L_5278;Temporal_Mid_L_5279;Temporal_Mid_L_5280;Temporal_Mid_L_5281;Temporal_Mid_L_5282;Temporal_Mid_L_5283;Temporal_Mid_L_5284;Temporal_Mid_L_5285;Temporal_Mid_L_5286;Temporal_Mid_L_5287;Temporal_Mid_L_5288;Temporal_Mid_L_5289;Temporal_Mid_L_5290;Temporal_Mid_L_5291;Temporal_Mid_L_5292;Temporal_Mid_L_5293;Temporal_Mid_L_5294;Temporal_Mid_L_5295;Temporal_Mid_L_5296;Temporal_Mid_L_5297;Temporal_Mid_L_5298;Temporal_Mid_L_5299;Temporal_Mid_L_5300;Temporal_Mid_L_5301;Temporal_Mid_L_5302;Temporal_Mid_L_5303;Temporal_Mid_L_5304;Temporal_Mid_L_5305;Temporal_Mid_L_5306;Temporal_Mid_L_5307;Temporal_Mid_L_5308;Temporal_Mid_L_5309;Temporal_Mid_L_5310;Temporal_Mid_L_5311;Temporal_Mid_L_5312;Temporal_Mid_L_5313;Temporal_Mid_L_5314;Temporal_Mid_L_5315;Temporal_Mid_L_5316;Temporal_Mid_L_5317;Temporal_Mid_L_5318;Temporal_Mid_L_5319;Temporal_Mid_L_5320;Temporal_Mid_L_5321;Temporal_Mid_L_5322;Temporal_Mid_L_5323;Temporal_Mid_L_5324;Temporal_Mid_L_5325;Temporal_Mid_L_5326;Temporal_Mid_L_5327;Temporal_Mid_L_5328;Temporal_Mid_L_5329;Temporal_Mid_L_5330;Temporal_Mid_L_5331;Temporal_Mid_L_5332;Temporal_Mid_L_5333;Temporal_Mid_L_5334;Temporal_Mid_L_5335;Temporal_Mid_L_5336;Temporal_Mid_L_5337;Temporal_Mid_L_5338;Temporal_Mid_L_5339;Temporal_Mid_L_5340;Temporal_Mid_L_5341;Temporal_Mid_L_5342;Temporal_Mid_L_5343;Temporal_Mid_L_5344;Temporal_Mid_L_5345;Temporal_Mid_L_5346;Temporal_Mid_L_5347;Temporal_Mid_L_5348;Temporal_Mid_L_5349;Temporal_Mid_L_5350;Temporal_Mid_L_5351;Temporal_Mid_L_5352;Temporal_Mid_L_5353;Temporal_Mid_L_5354;Temporal_Mid_L_5355;Temporal_Mid_L_5356;Temporal_Mid_L_5357;Temporal_Mid_L_5358;Temporal_Mid_L_5359;Temporal_Mid_L_5360;Temporal_Mid_L_5361;Temporal_Mid_L_5362;Temporal_Mid_L_5363;Temporal_Mid_L_5364;Temporal_Mid_L_5365;Temporal_Mid_L_5366;Temporal_Mid_L_5367;Temporal_Mid_L_5368;Temporal_Mid_L_5369;Temporal_Mid_L_5370;Temporal_Mid_L_5371;Temporal_Mid_L_5372;Temporal_Mid_L_5373;Temporal_Mid_L_5374;Temporal_Mid_L_5375;Temporal_Mid_L_5376;Temporal_Mid_L_5377;Temporal_Mid_L_5378;Temporal_Mid_L_5379;Temporal_Mid_L_5380;Temporal_Mid_L_5381;Temporal_Mid_L_5382;Temporal_Mid_L_5383;Temporal_Mid_L_5384;Temporal_Mid_L_5385;Temporal_Mid_L_5386;Temporal_Mid_L_5387;Temporal_Mid_L_5388;Temporal_Mid_L_5389;Temporal_Mid_L_5390;Temporal_Mid_L_5391;Temporal_Mid_L_5392;Temporal_Mid_L_5393;Temporal_Mid_L_5394;Temporal_Mid_L_5395;Temporal_Mid_L_5396;Temporal_Mid_L_5397;Temporal_Mid_L_5398;Temporal_Mid_L_5399;Temporal_Mid_L_5400;Temporal_Mid_L_5401;Temporal_Mid_L_5402;Temporal_Mid_L_5403;Temporal_Mid_L_5404;Temporal_Mid_L_5405;Temporal_Mid_L_5406;Temporal_Mid_L_5407;Temporal_Mid_L_5408;Temporal_Mid_L_5409;Temporal_Mid_L_5410;Temporal_Mid_L_5411;Temporal_Mid_L_5412;Temporal_Mid_L_5413;Temporal_Mid_L_5414;Temporal_Mid_L_5415;Temporal_Mid_L_5416;Temporal_Mid_L_5417;Temporal_Mid_L_5418;Temporal_Mid_L_5419;Temporal_Mid_L_5420;Temporal_Mid_L_5421;Temporal_Mid_L_5422;Temporal_Mid_L_5423;Temporal_Mid_L_5424;Temporal_Mid_L_5425;Temporal_Mid_L_5426;Temporal_Mid_L_5427;Temporal_Mid_L_5428;Temporal_Mid_L_5429;Temporal_Mid_R_5430;Temporal_Mid_R_5431;Temporal_Mid_R_5432;Temporal_Mid_R_5433;Temporal_Mid_R_5434;Temporal_Mid_R_5435;Temporal_Mid_R_5436;Temporal_Mid_R_5437;Temporal_Mid_R_5438;Temporal_Mid_R_5439;Temporal_Mid_R_5440;Temporal_Mid_R_5441;Temporal_Mid_R_5442;Temporal_Mid_R_5443;Temporal_Mid_R_5444;Temporal_Mid_R_5445;Temporal_Mid_R_5446;Temporal_Mid_R_5447;Temporal_Mid_R_5448;Temporal_Mid_R_5449;Temporal_Mid_R_5450;Temporal_Mid_R_5451;Temporal_Mid_R_5452;Temporal_Mid_R_5453;Temporal_Mid_R_5454;Temporal_Mid_R_5455;Temporal_Mid_R_5456;Temporal_Mid_R_5457;Temporal_Mid_R_5458;Temporal_Mid_R_5459;Temporal_Mid_R_5460;Temporal_Mid_R_5461;Temporal_Mid_R_5462;Temporal_Mid_R_5463;Temporal_Mid_R_5464;Temporal_Mid_R_5465;Temporal_Mid_R_5466;Temporal_Mid_R_5467;Temporal_Mid_R_5468;Temporal_Mid_R_5469;Temporal_Mid_R_5470;Temporal_Mid_R_5471;Temporal_Mid_R_5472;Temporal_Mid_R_5473;Temporal_Mid_R_5474;Temporal_Mid_R_5475;Temporal_Mid_R_5476;Temporal_Mid_R_5477;Temporal_Mid_R_5478;Temporal_Mid_R_5479;Temporal_Mid_R_5480;Temporal_Mid_R_5481;Temporal_Mid_R_5482;Temporal_Mid_R_5483;Temporal_Mid_R_5484;Temporal_Mid_R_5485;Temporal_Mid_R_5486;Temporal_Mid_R_5487;Temporal_Mid_R_5488;Temporal_Mid_R_5489;Temporal_Mid_R_5490;Temporal_Mid_R_5491;Temporal_Mid_R_5492;Temporal_Mid_R_5493;Temporal_Mid_R_5494;Temporal_Mid_R_5495;Temporal_Mid_R_5496;Temporal_Mid_R_5497;Temporal_Mid_R_5498;Temporal_Mid_R_5499;Temporal_Mid_R_5500;Temporal_Mid_R_5501;Temporal_Mid_R_5502;Temporal_Mid_R_5503;Temporal_Mid_R_5504;Temporal_Mid_R_5505;Temporal_Mid_R_5506;Temporal_Mid_R_5507;Temporal_Mid_R_5508;Temporal_Mid_R_5509;Temporal_Mid_R_5510;Temporal_Mid_R_5511;Temporal_Mid_R_5512;Temporal_Mid_R_5513;Temporal_Mid_R_5514;Temporal_Mid_R_5515;Temporal_Mid_R_5516;Temporal_Mid_R_5517;Temporal_Mid_R_5518;Temporal_Mid_R_5519;Temporal_Mid_R_5520;Temporal_Mid_R_5521;Temporal_Mid_R_5522;Temporal_Mid_R_5523;Temporal_Mid_R_5524;Temporal_Mid_R_5525;Temporal_Mid_R_5526;Temporal_Mid_R_5527;Temporal_Mid_R_5528;Temporal_Mid_R_5529;Temporal_Mid_R_5530;Temporal_Mid_R_5531;Temporal_Mid_R_5532;Temporal_Mid_R_5533;Temporal_Mid_R_5534;Temporal_Mid_R_5535;Temporal_Mid_R_5536;Temporal_Mid_R_5537;Temporal_Mid_R_5538;Temporal_Mid_R_5539;Temporal_Mid_R_5540;Temporal_Mid_R_5541;Temporal_Mid_R_5542;Temporal_Mid_R_5543;Temporal_Mid_R_5544;Temporal_Mid_R_5545;Temporal_Mid_R_5546;Temporal_Mid_R_5547;Temporal_Mid_R_5548;Temporal_Mid_R_5549;Temporal_Mid_R_5550;Temporal_Mid_R_5551;Temporal_Mid_R_5552;Temporal_Mid_R_5553;Temporal_Mid_R_5554;Temporal_Mid_R_5555;Temporal_Mid_R_5556;Temporal_Mid_R_5557;Temporal_Mid_R_5558;Temporal_Mid_R_5559;Temporal_Mid_R_5560;Temporal_Mid_R_5561;Temporal_Mid_R_5562;Temporal_Mid_R_5563;Temporal_Mid_R_5564;Temporal_Mid_R_5565;Temporal_Mid_R_5566;Temporal_Mid_R_5567;Temporal_Mid_R_5568;Temporal_Mid_R_5569;Temporal_Mid_R_5570;Temporal_Mid_R_5571;Temporal_Mid_R_5572;Temporal_Mid_R_5573;Temporal_Mid_R_5574;Temporal_Mid_R_5575;Temporal_Mid_R_5576;Temporal_Mid_R_5577;Temporal_Mid_R_5578;Temporal_Mid_R_5579;Temporal_Mid_R_5580;Temporal_Mid_R_5581;Temporal_Mid_R_5582;Temporal_Mid_R_5583;Temporal_Mid_R_5584;Temporal_Mid_R_5585;Temporal_Mid_R_5586;Temporal_Mid_R_5587;Temporal_Mid_R_5588;Temporal_Mid_R_5589;Temporal_Mid_R_5590;Temporal_Mid_R_5591;Temporal_Mid_R_5592;Temporal_Mid_R_5593;Temporal_Mid_R_5594;Temporal_Mid_R_5595;Temporal_Pole_Mid_L_5596;Temporal_Pole_Mid_L_5597;Temporal_Pole_Mid_L_5598;Temporal_Pole_Mid_L_5599;Temporal_Pole_Mid_L_5600;Temporal_Pole_Mid_L_5601;Temporal_Pole_Mid_L_5602;Temporal_Pole_Mid_L_5603;Temporal_Pole_Mid_L_5604;Temporal_Pole_Mid_L_5605;Temporal_Pole_Mid_L_5606;Temporal_Pole_Mid_L_5607;Temporal_Pole_Mid_L_5608;Temporal_Pole_Mid_L_5609;Temporal_Pole_Mid_L_5610;Temporal_Pole_Mid_L_5611;Temporal_Pole_Mid_L_5612;Temporal_Pole_Mid_L_5613;Temporal_Pole_Mid_L_5614;Temporal_Pole_Mid_L_5615;Temporal_Pole_Mid_L_5616;Temporal_Pole_Mid_L_5617;Temporal_Pole_Mid_L_5618;Temporal_Pole_Mid_L_5619;Temporal_Pole_Mid_L_5620;Temporal_Pole_Mid_L_5621;Temporal_Pole_Mid_L_5622;Temporal_Pole_Mid_L_5623;Temporal_Pole_Mid_L_5624;Temporal_Pole_Mid_R_5625;Temporal_Pole_Mid_R_5626;Temporal_Pole_Mid_R_5627;Temporal_Pole_Mid_R_5628;Temporal_Pole_Mid_R_5629;Temporal_Pole_Mid_R_5630;Temporal_Pole_Mid_R_5631;Temporal_Pole_Mid_R_5632;Temporal_Pole_Mid_R_5633;Temporal_Pole_Mid_R_5634;Temporal_Pole_Mid_R_5635;Temporal_Pole_Mid_R_5636;Temporal_Pole_Mid_R_5637;Temporal_Pole_Mid_R_5638;Temporal_Pole_Mid_R_5639;Temporal_Pole_Mid_R_5640;Temporal_Pole_Mid_R_5641;Temporal_Pole_Mid_R_5642;Temporal_Pole_Mid_R_5643;Temporal_Pole_Mid_R_5644;Temporal_Pole_Mid_R_5645;Temporal_Pole_Mid_R_5646;Temporal_Pole_Mid_R_5647;Temporal_Pole_Mid_R_5648;Temporal_Pole_Mid_R_5649;Temporal_Pole_Mid_R_5650;Temporal_Pole_Mid_R_5651;Temporal_Pole_Mid_R_5652;Temporal_Pole_Mid_R_5653;Temporal_Pole_Mid_R_5654;Temporal_Pole_Mid_R_5655;Temporal_Pole_Mid_R_5656;Temporal_Pole_Mid_R_5657;Temporal_Pole_Mid_R_5658;Temporal_Pole_Mid_R_5659;Temporal_Pole_Mid_R_5660;Temporal_Pole_Mid_R_5661;Temporal_Pole_Mid_R_5662;Temporal_Pole_Mid_R_5663;Temporal_Pole_Mid_R_5664;Temporal_Pole_Mid_R_5665;Temporal_Pole_Mid_R_5666;Temporal_Pole_Mid_R_5667;Temporal_Pole_Mid_R_5668;Temporal_Pole_Mid_R_5669;Temporal_Inf_L_5670;Temporal_Inf_L_5671;Temporal_Inf_L_5672;Temporal_Inf_L_5673;Temporal_Inf_L_5674;Temporal_Inf_L_5675;Temporal_Inf_L_5676;Temporal_Inf_L_5677;Temporal_Inf_L_5678;Temporal_Inf_L_5679;Temporal_Inf_L_5680;Temporal_Inf_L_5681;Temporal_Inf_L_5682;Temporal_Inf_L_5683;Temporal_Inf_L_5684;Temporal_Inf_L_5685;Temporal_Inf_L_5686;Temporal_Inf_L_5687;Temporal_Inf_L_5688;Temporal_Inf_L_5689;Temporal_Inf_L_5690;Temporal_Inf_L_5691;Temporal_Inf_L_5692;Temporal_Inf_L_5693;Temporal_Inf_L_5694;Temporal_Inf_L_5695;Temporal_Inf_L_5696;Temporal_Inf_L_5697;Temporal_Inf_L_5698;Temporal_Inf_L_5699;Temporal_Inf_L_5700;Temporal_Inf_L_5701;Temporal_Inf_L_5702;Temporal_Inf_L_5703;Temporal_Inf_L_5704;Temporal_Inf_L_5705;Temporal_Inf_L_5706;Temporal_Inf_L_5707;Temporal_Inf_L_5708;Temporal_Inf_L_5709;Temporal_Inf_L_5710;Temporal_Inf_L_5711;Temporal_Inf_L_5712;Temporal_Inf_L_5713;Temporal_Inf_L_5714;Temporal_Inf_L_5715;Temporal_Inf_L_5716;Temporal_Inf_L_5717;Temporal_Inf_L_5718;Temporal_Inf_L_5719;Temporal_Inf_L_5720;Temporal_Inf_L_5721;Temporal_Inf_L_5722;Temporal_Inf_L_5723;Temporal_Inf_L_5724;Temporal_Inf_L_5725;Temporal_Inf_L_5726;Temporal_Inf_L_5727;Temporal_Inf_L_5728;Temporal_Inf_L_5729;Temporal_Inf_L_5730;Temporal_Inf_L_5731;Temporal_Inf_L_5732;Temporal_Inf_L_5733;Temporal_Inf_L_5734;Temporal_Inf_L_5735;Temporal_Inf_L_5736;Temporal_Inf_L_5737;Temporal_Inf_L_5738;Temporal_Inf_L_5739;Temporal_Inf_L_5740;Temporal_Inf_L_5741;Temporal_Inf_L_5742;Temporal_Inf_L_5743;Temporal_Inf_L_5744;Temporal_Inf_L_5745;Temporal_Inf_L_5746;Temporal_Inf_L_5747;Temporal_Inf_L_5748;Temporal_Inf_L_5749;Temporal_Inf_L_5750;Temporal_Inf_L_5751;Temporal_Inf_L_5752;Temporal_Inf_L_5753;Temporal_Inf_L_5754;Temporal_Inf_L_5755;Temporal_Inf_L_5756;Temporal_Inf_L_5757;Temporal_Inf_L_5758;Temporal_Inf_L_5759;Temporal_Inf_L_5760;Temporal_Inf_L_5761;Temporal_Inf_L_5762;Temporal_Inf_L_5763;Temporal_Inf_L_5764;Temporal_Inf_L_5765;Temporal_Inf_L_5766;Temporal_Inf_L_5767;Temporal_Inf_L_5768;Temporal_Inf_L_5769;Temporal_Inf_L_5770;Temporal_Inf_L_5771;Temporal_Inf_L_5772;Temporal_Inf_L_5773;Temporal_Inf_L_5774;Temporal_Inf_L_5775;Temporal_Inf_L_5776;Temporal_Inf_L_5777;Temporal_Inf_L_5778;Temporal_Inf_L_5779;Temporal_Inf_L_5780;Temporal_Inf_L_5781;Temporal_Inf_L_5782;Temporal_Inf_L_5783;Temporal_Inf_L_5784;Temporal_Inf_R_5785;Temporal_Inf_R_5786;Temporal_Inf_R_5787;Temporal_Inf_R_5788;Temporal_Inf_R_5789;Temporal_Inf_R_5790;Temporal_Inf_R_5791;Temporal_Inf_R_5792;Temporal_Inf_R_5793;Temporal_Inf_R_5794;Temporal_Inf_R_5795;Temporal_Inf_R_5796;Temporal_Inf_R_5797;Temporal_Inf_R_5798;Temporal_Inf_R_5799;Temporal_Inf_R_5800;Temporal_Inf_R_5801;Temporal_Inf_R_5802;Temporal_Inf_R_5803;Temporal_Inf_R_5804;Temporal_Inf_R_5805;Temporal_Inf_R_5806;Temporal_Inf_R_5807;Temporal_Inf_R_5808;Temporal_Inf_R_5809;Temporal_Inf_R_5810;Temporal_Inf_R_5811;Temporal_Inf_R_5812;Temporal_Inf_R_5813;Temporal_Inf_R_5814;Temporal_Inf_R_5815;Temporal_Inf_R_5816;Temporal_Inf_R_5817;Temporal_Inf_R_5818;Temporal_Inf_R_5819;Temporal_Inf_R_5820;Temporal_Inf_R_5821;Temporal_Inf_R_5822;Temporal_Inf_R_5823;Temporal_Inf_R_5824;Temporal_Inf_R_5825;Temporal_Inf_R_5826;Temporal_Inf_R_5827;Temporal_Inf_R_5828;Temporal_Inf_R_5829;Temporal_Inf_R_5830;Temporal_Inf_R_5831;Temporal_Inf_R_5832;Temporal_Inf_R_5833;Temporal_Inf_R_5834;Temporal_Inf_R_5835;Temporal_Inf_R_5836;Temporal_Inf_R_5837;Temporal_Inf_R_5838;Temporal_Inf_R_5839;Temporal_Inf_R_5840;Temporal_Inf_R_5841;Temporal_Inf_R_5842;Temporal_Inf_R_5843;Temporal_Inf_R_5844;Temporal_Inf_R_5845;Temporal_Inf_R_5846;Temporal_Inf_R_5847;Temporal_Inf_R_5848;Temporal_Inf_R_5849;Temporal_Inf_R_5850;Temporal_Inf_R_5851;Temporal_Inf_R_5852;Temporal_Inf_R_5853;Temporal_Inf_R_5854;Temporal_Inf_R_5855;Temporal_Inf_R_5856;Temporal_Inf_R_5857;Temporal_Inf_R_5858;Temporal_Inf_R_5859;Temporal_Inf_R_5860;Temporal_Inf_R_5861;Temporal_Inf_R_5862;Temporal_Inf_R_5863;Temporal_Inf_R_5864;Temporal_Inf_R_5865;Temporal_Inf_R_5866;Temporal_Inf_R_5867;Temporal_Inf_R_5868;Temporal_Inf_R_5869;Temporal_Inf_R_5870;Temporal_Inf_R_5871;Temporal_Inf_R_5872;Temporal_Inf_R_5873;Temporal_Inf_R_5874;Temporal_Inf_R_5875;Temporal_Inf_R_5876;Temporal_Inf_R_5877;Temporal_Inf_R_5878;Temporal_Inf_R_5879;Temporal_Inf_R_5880;Temporal_Inf_R_5881;Temporal_Inf_R_5882;Temporal_Inf_R_5883;Temporal_Inf_R_5884;Temporal_Inf_R_5885;Temporal_Inf_R_5886;Temporal_Inf_R_5887;Temporal_Inf_R_5888;Temporal_Inf_R_5889;Temporal_Inf_R_5890;Temporal_Inf_R_5891;Temporal_Inf_R_5892;Temporal_Inf_R_5893;Temporal_Inf_R_5894;Temporal_Inf_R_5895;Temporal_Inf_R_5896;Temporal_Inf_R_5897;Temporal_Inf_R_5898;Temporal_Inf_R_5899;Temporal_Inf_R_5900;Temporal_Inf_R_5901;Temporal_Inf_R_5902;Temporal_Inf_R_5903;Temporal_Inf_R_5904;Temporal_Inf_R_5905;Temporal_Inf_R_5906;Temporal_Inf_R_5907;Temporal_Inf_R_5908;Temporal_Inf_R_5909;Temporal_Inf_R_5910;Temporal_Inf_R_5911;Temporal_Inf_R_5912;Cerebelum_Crus1_L_5913;Cerebelum_Crus1_L_5914;Cerebelum_Crus1_L_5915;Cerebelum_Crus1_L_5916;Cerebelum_Crus1_L_5917;Cerebelum_Crus1_L_5918;Cerebelum_Crus1_L_5919;Cerebelum_Crus1_L_5920;Cerebelum_Crus1_L_5921;Cerebelum_Crus1_L_5922;Cerebelum_Crus1_L_5923;Cerebelum_Crus1_L_5924;Cerebelum_Crus1_L_5925;Cerebelum_Crus1_L_5926;Cerebelum_Crus1_L_5927;Cerebelum_Crus1_L_5928;Cerebelum_Crus1_L_5929;Cerebelum_Crus1_L_5930;Cerebelum_Crus1_L_5931;Cerebelum_Crus1_L_5932;Cerebelum_Crus1_L_5933;Cerebelum_Crus1_L_5934;Cerebelum_Crus1_L_5935;Cerebelum_Crus1_L_5936;Cerebelum_Crus1_L_5937;Cerebelum_Crus1_L_5938;Cerebelum_Crus1_L_5939;Cerebelum_Crus1_L_5940;Cerebelum_Crus1_L_5941;Cerebelum_Crus1_L_5942;Cerebelum_Crus1_L_5943;Cerebelum_Crus1_L_5944;Cerebelum_Crus1_L_5945;Cerebelum_Crus1_L_5946;Cerebelum_Crus1_L_5947;Cerebelum_Crus1_L_5948;Cerebelum_Crus1_L_5949;Cerebelum_Crus1_L_5950;Cerebelum_Crus1_L_5951;Cerebelum_Crus1_L_5952;Cerebelum_Crus1_L_5953;Cerebelum_Crus1_L_5954;Cerebelum_Crus1_L_5955;Cerebelum_Crus1_L_5956;Cerebelum_Crus1_L_5957;Cerebelum_Crus1_L_5958;Cerebelum_Crus1_L_5959;Cerebelum_Crus1_L_5960;Cerebelum_Crus1_L_5961;Cerebelum_Crus1_L_5962;Cerebelum_Crus1_L_5963;Cerebelum_Crus1_L_5964;Cerebelum_Crus1_L_5965;Cerebelum_Crus1_L_5966;Cerebelum_Crus1_L_5967;Cerebelum_Crus1_L_5968;Cerebelum_Crus1_L_5969;Cerebelum_Crus1_L_5970;Cerebelum_Crus1_L_5971;Cerebelum_Crus1_L_5972;Cerebelum_Crus1_L_5973;Cerebelum_Crus1_L_5974;Cerebelum_Crus1_L_5975;Cerebelum_Crus1_L_5976;Cerebelum_Crus1_L_5977;Cerebelum_Crus1_L_5978;Cerebelum_Crus1_L_5979;Cerebelum_Crus1_L_5980;Cerebelum_Crus1_L_5981;Cerebelum_Crus1_L_5982;Cerebelum_Crus1_L_5983;Cerebelum_Crus1_L_5984;Cerebelum_Crus1_L_5985;Cerebelum_Crus1_L_5986;Cerebelum_Crus1_L_5987;Cerebelum_Crus1_L_5988;Cerebelum_Crus1_L_5989;Cerebelum_Crus1_L_5990;Cerebelum_Crus1_L_5991;Cerebelum_Crus1_L_5992;Cerebelum_Crus1_L_5993;Cerebelum_Crus1_L_5994;Cerebelum_Crus1_L_5995;Cerebelum_Crus1_L_5996;Cerebelum_Crus1_L_5997;Cerebelum_Crus1_L_5998;Cerebelum_Crus1_L_5999;Cerebelum_Crus1_L_6000;Cerebelum_Crus1_L_6001;Cerebelum_Crus1_L_6002;Cerebelum_Crus1_L_6003;Cerebelum_Crus1_L_6004;Cerebelum_Crus1_L_6005;Cerebelum_Crus1_L_6006;Cerebelum_Crus1_L_6007;Cerebelum_Crus1_R_6008;Cerebelum_Crus1_R_6009;Cerebelum_Crus1_R_6010;Cerebelum_Crus1_R_6011;Cerebelum_Crus1_R_6012;Cerebelum_Crus1_R_6013;Cerebelum_Crus1_R_6014;Cerebelum_Crus1_R_6015;Cerebelum_Crus1_R_6016;Cerebelum_Crus1_R_6017;Cerebelum_Crus1_R_6018;Cerebelum_Crus1_R_6019;Cerebelum_Crus1_R_6020;Cerebelum_Crus1_R_6021;Cerebelum_Crus1_R_6022;Cerebelum_Crus1_R_6023;Cerebelum_Crus1_R_6024;Cerebelum_Crus1_R_6025;Cerebelum_Crus1_R_6026;Cerebelum_Crus1_R_6027;Cerebelum_Crus1_R_6028;Cerebelum_Crus1_R_6029;Cerebelum_Crus1_R_6030;Cerebelum_Crus1_R_6031;Cerebelum_Crus1_R_6032;Cerebelum_Crus1_R_6033;Cerebelum_Crus1_R_6034;Cerebelum_Crus1_R_6035;Cerebelum_Crus1_R_6036;Cerebelum_Crus1_R_6037;Cerebelum_Crus1_R_6038;Cerebelum_Crus1_R_6039;Cerebelum_Crus1_R_6040;Cerebelum_Crus1_R_6041;Cerebelum_Crus1_R_6042;Cerebelum_Crus1_R_6043;Cerebelum_Crus1_R_6044;Cerebelum_Crus1_R_6045;Cerebelum_Crus1_R_6046;Cerebelum_Crus1_R_6047;Cerebelum_Crus1_R_6048;Cerebelum_Crus1_R_6049;Cerebelum_Crus1_R_6050;Cerebelum_Crus1_R_6051;Cerebelum_Crus1_R_6052;Cerebelum_Crus1_R_6053;Cerebelum_Crus1_R_6054;Cerebelum_Crus1_R_6055;Cerebelum_Crus1_R_6056;Cerebelum_Crus1_R_6057;Cerebelum_Crus1_R_6058;Cerebelum_Crus1_R_6059;Cerebelum_Crus1_R_6060;Cerebelum_Crus1_R_6061;Cerebelum_Crus1_R_6062;Cerebelum_Crus1_R_6063;Cerebelum_Crus1_R_6064;Cerebelum_Crus1_R_6065;Cerebelum_Crus1_R_6066;Cerebelum_Crus1_R_6067;Cerebelum_Crus1_R_6068;Cerebelum_Crus1_R_6069;Cerebelum_Crus1_R_6070;Cerebelum_Crus1_R_6071;Cerebelum_Crus1_R_6072;Cerebelum_Crus1_R_6073;Cerebelum_Crus1_R_6074;Cerebelum_Crus1_R_6075;Cerebelum_Crus1_R_6076;Cerebelum_Crus1_R_6077;Cerebelum_Crus1_R_6078;Cerebelum_Crus1_R_6079;Cerebelum_Crus1_R_6080;Cerebelum_Crus1_R_6081;Cerebelum_Crus1_R_6082;Cerebelum_Crus1_R_6083;Cerebelum_Crus1_R_6084;Cerebelum_Crus1_R_6085;Cerebelum_Crus1_R_6086;Cerebelum_Crus1_R_6087;Cerebelum_Crus1_R_6088;Cerebelum_Crus1_R_6089;Cerebelum_Crus1_R_6090;Cerebelum_Crus1_R_6091;Cerebelum_Crus1_R_6092;Cerebelum_Crus1_R_6093;Cerebelum_Crus1_R_6094;Cerebelum_Crus1_R_6095;Cerebelum_Crus1_R_6096;Cerebelum_Crus1_R_6097;Cerebelum_Crus1_R_6098;Cerebelum_Crus1_R_6099;Cerebelum_Crus1_R_6100;Cerebelum_Crus1_R_6101;Cerebelum_Crus1_R_6102;Cerebelum_Crus1_R_6103;Cerebelum_Crus1_R_6104;Cerebelum_Crus1_R_6105;Cerebelum_Crus1_R_6106;Cerebelum_Crus1_R_6107;Cerebelum_Crus1_R_6108;Cerebelum_Crus1_R_6109;Cerebelum_Crus1_R_6110;Cerebelum_Crus1_R_6111;Cerebelum_Crus1_R_6112;Cerebelum_Crus2_L_6113;Cerebelum_Crus2_L_6114;Cerebelum_Crus2_L_6115;Cerebelum_Crus2_L_6116;Cerebelum_Crus2_L_6117;Cerebelum_Crus2_L_6118;Cerebelum_Crus2_L_6119;Cerebelum_Crus2_L_6120;Cerebelum_Crus2_L_6121;Cerebelum_Crus2_L_6122;Cerebelum_Crus2_L_6123;Cerebelum_Crus2_L_6124;Cerebelum_Crus2_L_6125;Cerebelum_Crus2_L_6126;Cerebelum_Crus2_L_6127;Cerebelum_Crus2_L_6128;Cerebelum_Crus2_L_6129;Cerebelum_Crus2_L_6130;Cerebelum_Crus2_L_6131;Cerebelum_Crus2_L_6132;Cerebelum_Crus2_L_6133;Cerebelum_Crus2_L_6134;Cerebelum_Crus2_L_6135;Cerebelum_Crus2_L_6136;Cerebelum_Crus2_L_6137;Cerebelum_Crus2_L_6138;Cerebelum_Crus2_L_6139;Cerebelum_Crus2_L_6140;Cerebelum_Crus2_L_6141;Cerebelum_Crus2_L_6142;Cerebelum_Crus2_L_6143;Cerebelum_Crus2_L_6144;Cerebelum_Crus2_L_6145;Cerebelum_Crus2_L_6146;Cerebelum_Crus2_L_6147;Cerebelum_Crus2_L_6148;Cerebelum_Crus2_L_6149;Cerebelum_Crus2_L_6150;Cerebelum_Crus2_L_6151;Cerebelum_Crus2_L_6152;Cerebelum_Crus2_L_6153;Cerebelum_Crus2_L_6154;Cerebelum_Crus2_L_6155;Cerebelum_Crus2_L_6156;Cerebelum_Crus2_L_6157;Cerebelum_Crus2_L_6158;Cerebelum_Crus2_L_6159;Cerebelum_Crus2_L_6160;Cerebelum_Crus2_L_6161;Cerebelum_Crus2_L_6162;Cerebelum_Crus2_L_6163;Cerebelum_Crus2_L_6164;Cerebelum_Crus2_L_6165;Cerebelum_Crus2_L_6166;Cerebelum_Crus2_L_6167;Cerebelum_Crus2_L_6168;Cerebelum_Crus2_L_6169;Cerebelum_Crus2_L_6170;Cerebelum_Crus2_L_6171;Cerebelum_Crus2_L_6172;Cerebelum_Crus2_L_6173;Cerebelum_Crus2_L_6174;Cerebelum_Crus2_L_6175;Cerebelum_Crus2_L_6176;Cerebelum_Crus2_L_6177;Cerebelum_Crus2_L_6178;Cerebelum_Crus2_L_6179;Cerebelum_Crus2_L_6180;Cerebelum_Crus2_R_6181;Cerebelum_Crus2_R_6182;Cerebelum_Crus2_R_6183;Cerebelum_Crus2_R_6184;Cerebelum_Crus2_R_6185;Cerebelum_Crus2_R_6186;Cerebelum_Crus2_R_6187;Cerebelum_Crus2_R_6188;Cerebelum_Crus2_R_6189;Cerebelum_Crus2_R_6190;Cerebelum_Crus2_R_6191;Cerebelum_Crus2_R_6192;Cerebelum_Crus2_R_6193;Cerebelum_Crus2_R_6194;Cerebelum_Crus2_R_6195;Cerebelum_Crus2_R_6196;Cerebelum_Crus2_R_6197;Cerebelum_Crus2_R_6198;Cerebelum_Crus2_R_6199;Cerebelum_Crus2_R_6200;Cerebelum_Crus2_R_6201;Cerebelum_Crus2_R_6202;Cerebelum_Crus2_R_6203;Cerebelum_Crus2_R_6204;Cerebelum_Crus2_R_6205;Cerebelum_Crus2_R_6206;Cerebelum_Crus2_R_6207;Cerebelum_Crus2_R_6208;Cerebelum_Crus2_R_6209;Cerebelum_Crus2_R_6210;Cerebelum_Crus2_R_6211;Cerebelum_Crus2_R_6212;Cerebelum_Crus2_R_6213;Cerebelum_Crus2_R_6214;Cerebelum_Crus2_R_6215;Cerebelum_Crus2_R_6216;Cerebelum_Crus2_R_6217;Cerebelum_Crus2_R_6218;Cerebelum_Crus2_R_6219;Cerebelum_Crus2_R_6220;Cerebelum_Crus2_R_6221;Cerebelum_Crus2_R_6222;Cerebelum_Crus2_R_6223;Cerebelum_Crus2_R_6224;Cerebelum_Crus2_R_6225;Cerebelum_Crus2_R_6226;Cerebelum_Crus2_R_6227;Cerebelum_Crus2_R_6228;Cerebelum_Crus2_R_6229;Cerebelum_Crus2_R_6230;Cerebelum_Crus2_R_6231;Cerebelum_Crus2_R_6232;Cerebelum_Crus2_R_6233;Cerebelum_Crus2_R_6234;Cerebelum_Crus2_R_6235;Cerebelum_Crus2_R_6236;Cerebelum_Crus2_R_6237;Cerebelum_Crus2_R_6238;Cerebelum_Crus2_R_6239;Cerebelum_Crus2_R_6240;Cerebelum_Crus2_R_6241;Cerebelum_Crus2_R_6242;Cerebelum_Crus2_R_6243;Cerebelum_Crus2_R_6244;Cerebelum_Crus2_R_6245;Cerebelum_Crus2_R_6246;Cerebelum_Crus2_R_6247;Cerebelum_Crus2_R_6248;Cerebelum_Crus2_R_6249;Cerebelum_Crus2_R_6250;Cerebelum_Crus2_R_6251;Cerebelum_Crus2_R_6252;Cerebelum_Crus2_R_6253;Cerebelum_Crus2_R_6254;Cerebelum_Crus2_R_6255;Cerebelum_3_L_6256;Cerebelum_3_L_6257;Cerebelum_3_L_6258;Cerebelum_3_L_6259;Cerebelum_3_L_6260;Cerebelum_3_L_6261;Cerebelum_3_R_6262;Cerebelum_3_R_6263;Cerebelum_3_R_6264;Cerebelum_3_R_6265;Cerebelum_4_5_L_6266;Cerebelum_4_5_L_6267;Cerebelum_4_5_L_6268;Cerebelum_4_5_L_6269;Cerebelum_4_5_L_6270;Cerebelum_4_5_L_6271;Cerebelum_4_5_L_6272;Cerebelum_4_5_L_6273;Cerebelum_4_5_L_6274;Cerebelum_4_5_L_6275;Cerebelum_4_5_L_6276;Cerebelum_4_5_L_6277;Cerebelum_4_5_L_6278;Cerebelum_4_5_L_6279;Cerebelum_4_5_L_6280;Cerebelum_4_5_L_6281;Cerebelum_4_5_L_6282;Cerebelum_4_5_L_6283;Cerebelum_4_5_L_6284;Cerebelum_4_5_L_6285;Cerebelum_4_5_L_6286;Cerebelum_4_5_L_6287;Cerebelum_4_5_L_6288;Cerebelum_4_5_L_6289;Cerebelum_4_5_L_6290;Cerebelum_4_5_L_6291;Cerebelum_4_5_L_6292;Cerebelum_4_5_L_6293;Cerebelum_4_5_L_6294;Cerebelum_4_5_L_6295;Cerebelum_4_5_L_6296;Cerebelum_4_5_L_6297;Cerebelum_4_5_L_6298;Cerebelum_4_5_L_6299;Cerebelum_4_5_L_6300;Cerebelum_4_5_L_6301;Cerebelum_4_5_L_6302;Cerebelum_4_5_L_6303;Cerebelum_4_5_L_6304;Cerebelum_4_5_L_6305;Cerebelum_4_5_L_6306;Cerebelum_4_5_L_6307;Cerebelum_4_5_L_6308;Cerebelum_4_5_L_6309;Cerebelum_4_5_L_6310;Cerebelum_4_5_R_6311;Cerebelum_4_5_R_6312;Cerebelum_4_5_R_6313;Cerebelum_4_5_R_6314;Cerebelum_4_5_R_6315;Cerebelum_4_5_R_6316;Cerebelum_4_5_R_6317;Cerebelum_4_5_R_6318;Cerebelum_4_5_R_6319;Cerebelum_4_5_R_6320;Cerebelum_4_5_R_6321;Cerebelum_4_5_R_6322;Cerebelum_4_5_R_6323;Cerebelum_4_5_R_6324;Cerebelum_4_5_R_6325;Cerebelum_4_5_R_6326;Cerebelum_4_5_R_6327;Cerebelum_4_5_R_6328;Cerebelum_4_5_R_6329;Cerebelum_4_5_R_6330;Cerebelum_4_5_R_6331;Cerebelum_4_5_R_6332;Cerebelum_4_5_R_6333;Cerebelum_4_5_R_6334;Cerebelum_4_5_R_6335;Cerebelum_4_5_R_6336;Cerebelum_4_5_R_6337;Cerebelum_4_5_R_6338;Cerebelum_4_5_R_6339;Cerebelum_6_L_6340;Cerebelum_6_L_6341;Cerebelum_6_L_6342;Cerebelum_6_L_6343;Cerebelum_6_L_6344;Cerebelum_6_L_6345;Cerebelum_6_L_6346;Cerebelum_6_L_6347;Cerebelum_6_L_6348;Cerebelum_6_L_6349;Cerebelum_6_L_6350;Cerebelum_6_L_6351;Cerebelum_6_L_6352;Cerebelum_6_L_6353;Cerebelum_6_L_6354;Cerebelum_6_L_6355;Cerebelum_6_L_6356;Cerebelum_6_L_6357;Cerebelum_6_L_6358;Cerebelum_6_L_6359;Cerebelum_6_L_6360;Cerebelum_6_L_6361;Cerebelum_6_L_6362;Cerebelum_6_L_6363;Cerebelum_6_L_6364;Cerebelum_6_L_6365;Cerebelum_6_L_6366;Cerebelum_6_L_6367;Cerebelum_6_L_6368;Cerebelum_6_L_6369;Cerebelum_6_L_6370;Cerebelum_6_L_6371;Cerebelum_6_L_6372;Cerebelum_6_L_6373;Cerebelum_6_L_6374;Cerebelum_6_L_6375;Cerebelum_6_L_6376;Cerebelum_6_L_6377;Cerebelum_6_L_6378;Cerebelum_6_L_6379;Cerebelum_6_L_6380;Cerebelum_6_L_6381;Cerebelum_6_L_6382;Cerebelum_6_L_6383;Cerebelum_6_L_6384;Cerebelum_6_L_6385;Cerebelum_6_L_6386;Cerebelum_6_L_6387;Cerebelum_6_L_6388;Cerebelum_6_L_6389;Cerebelum_6_L_6390;Cerebelum_6_L_6391;Cerebelum_6_L_6392;Cerebelum_6_L_6393;Cerebelum_6_L_6394;Cerebelum_6_L_6395;Cerebelum_6_L_6396;Cerebelum_6_L_6397;Cerebelum_6_L_6398;Cerebelum_6_L_6399;Cerebelum_6_R_6400;Cerebelum_6_R_6401;Cerebelum_6_R_6402;Cerebelum_6_R_6403;Cerebelum_6_R_6404;Cerebelum_6_R_6405;Cerebelum_6_R_6406;Cerebelum_6_R_6407;Cerebelum_6_R_6408;Cerebelum_6_R_6409;Cerebelum_6_R_6410;Cerebelum_6_R_6411;Cerebelum_6_R_6412;Cerebelum_6_R_6413;Cerebelum_6_R_6414;Cerebelum_6_R_6415;Cerebelum_6_R_6416;Cerebelum_6_R_6417;Cerebelum_6_R_6418;Cerebelum_6_R_6419;Cerebelum_6_R_6420;Cerebelum_6_R_6421;Cerebelum_6_R_6422;Cerebelum_6_R_6423;Cerebelum_6_R_6424;Cerebelum_6_R_6425;Cerebelum_6_R_6426;Cerebelum_6_R_6427;Cerebelum_6_R_6428;Cerebelum_6_R_6429;Cerebelum_6_R_6430;Cerebelum_6_R_6431;Cerebelum_6_R_6432;Cerebelum_6_R_6433;Cerebelum_6_R_6434;Cerebelum_6_R_6435;Cerebelum_6_R_6436;Cerebelum_6_R_6437;Cerebelum_6_R_6438;Cerebelum_6_R_6439;Cerebelum_6_R_6440;Cerebelum_6_R_6441;Cerebelum_6_R_6442;Cerebelum_6_R_6443;Cerebelum_6_R_6444;Cerebelum_6_R_6445;Cerebelum_6_R_6446;Cerebelum_6_R_6447;Cerebelum_6_R_6448;Cerebelum_6_R_6449;Cerebelum_6_R_6450;Cerebelum_6_R_6451;Cerebelum_6_R_6452;Cerebelum_6_R_6453;Cerebelum_6_R_6454;Cerebelum_6_R_6455;Cerebelum_6_R_6456;Cerebelum_6_R_6457;Cerebelum_6_R_6458;Cerebelum_6_R_6459;Cerebelum_7b_L_6460;Cerebelum_7b_L_6461;Cerebelum_7b_L_6462;Cerebelum_7b_L_6463;Cerebelum_7b_L_6464;Cerebelum_7b_L_6465;Cerebelum_7b_L_6466;Cerebelum_7b_L_6467;Cerebelum_7b_L_6468;Cerebelum_7b_L_6469;Cerebelum_7b_L_6470;Cerebelum_7b_L_6471;Cerebelum_7b_L_6472;Cerebelum_7b_L_6473;Cerebelum_7b_L_6474;Cerebelum_7b_L_6475;Cerebelum_7b_L_6476;Cerebelum_7b_L_6477;Cerebelum_7b_L_6478;Cerebelum_7b_L_6479;Cerebelum_7b_L_6480;Cerebelum_7b_L_6481;Cerebelum_7b_L_6482;Cerebelum_7b_R_6483;Cerebelum_7b_R_6484;Cerebelum_7b_R_6485;Cerebelum_7b_R_6486;Cerebelum_7b_R_6487;Cerebelum_7b_R_6488;Cerebelum_7b_R_6489;Cerebelum_7b_R_6490;Cerebelum_7b_R_6491;Cerebelum_7b_R_6492;Cerebelum_7b_R_6493;Cerebelum_7b_R_6494;Cerebelum_7b_R_6495;Cerebelum_7b_R_6496;Cerebelum_7b_R_6497;Cerebelum_7b_R_6498;Cerebelum_7b_R_6499;Cerebelum_7b_R_6500;Cerebelum_7b_R_6501;Cerebelum_7b_R_6502;Cerebelum_7b_R_6503;Cerebelum_8_L_6504;Cerebelum_8_L_6505;Cerebelum_8_L_6506;Cerebelum_8_L_6507;Cerebelum_8_L_6508;Cerebelum_8_L_6509;Cerebelum_8_L_6510;Cerebelum_8_L_6511;Cerebelum_8_L_6512;Cerebelum_8_L_6513;Cerebelum_8_L_6514;Cerebelum_8_L_6515;Cerebelum_8_L_6516;Cerebelum_8_L_6517;Cerebelum_8_L_6518;Cerebelum_8_L_6519;Cerebelum_8_L_6520;Cerebelum_8_L_6521;Cerebelum_8_L_6522;Cerebelum_8_L_6523;Cerebelum_8_L_6524;Cerebelum_8_L_6525;Cerebelum_8_L_6526;Cerebelum_8_L_6527;Cerebelum_8_L_6528;Cerebelum_8_L_6529;Cerebelum_8_L_6530;Cerebelum_8_L_6531;Cerebelum_8_L_6532;Cerebelum_8_L_6533;Cerebelum_8_L_6534;Cerebelum_8_L_6535;Cerebelum_8_L_6536;Cerebelum_8_L_6537;Cerebelum_8_L_6538;Cerebelum_8_L_6539;Cerebelum_8_L_6540;Cerebelum_8_L_6541;Cerebelum_8_L_6542;Cerebelum_8_L_6543;Cerebelum_8_L_6544;Cerebelum_8_L_6545;Cerebelum_8_L_6546;Cerebelum_8_L_6547;Cerebelum_8_L_6548;Cerebelum_8_L_6549;Cerebelum_8_L_6550;Cerebelum_8_L_6551;Cerebelum_8_L_6552;Cerebelum_8_L_6553;Cerebelum_8_L_6554;Cerebelum_8_L_6555;Cerebelum_8_L_6556;Cerebelum_8_L_6557;Cerebelum_8_L_6558;Cerebelum_8_L_6559;Cerebelum_8_L_6560;Cerebelum_8_L_6561;Cerebelum_8_L_6562;Cerebelum_8_L_6563;Cerebelum_8_L_6564;Cerebelum_8_L_6565;Cerebelum_8_L_6566;Cerebelum_8_L_6567;Cerebelum_8_L_6568;Cerebelum_8_L_6569;Cerebelum_8_L_6570;Cerebelum_8_L_6571;Cerebelum_8_L_6572;Cerebelum_8_L_6573;Cerebelum_8_R_6574;Cerebelum_8_R_6575;Cerebelum_8_R_6576;Cerebelum_8_R_6577;Cerebelum_8_R_6578;Cerebelum_8_R_6579;Cerebelum_8_R_6580;Cerebelum_8_R_6581;Cerebelum_8_R_6582;Cerebelum_8_R_6583;Cerebelum_8_R_6584;Cerebelum_8_R_6585;Cerebelum_8_R_6586;Cerebelum_8_R_6587;Cerebelum_8_R_6588;Cerebelum_8_R_6589;Cerebelum_8_R_6590;Cerebelum_8_R_6591;Cerebelum_8_R_6592;Cerebelum_8_R_6593;Cerebelum_8_R_6594;Cerebelum_8_R_6595;Cerebelum_8_R_6596;Cerebelum_8_R_6597;Cerebelum_8_R_6598;Cerebelum_8_R_6599;Cerebelum_8_R_6600;Cerebelum_8_R_6601;Cerebelum_8_R_6602;Cerebelum_8_R_6603;Cerebelum_8_R_6604;Cerebelum_8_R_6605;Cerebelum_8_R_6606;Cerebelum_8_R_6607;Cerebelum_8_R_6608;Cerebelum_8_R_6609;Cerebelum_8_R_6610;Cerebelum_8_R_6611;Cerebelum_8_R_6612;Cerebelum_8_R_6613;Cerebelum_8_R_6614;Cerebelum_8_R_6615;Cerebelum_8_R_6616;Cerebelum_8_R_6617;Cerebelum_8_R_6618;Cerebelum_8_R_6619;Cerebelum_8_R_6620;Cerebelum_8_R_6621;Cerebelum_8_R_6622;Cerebelum_8_R_6623;Cerebelum_8_R_6624;Cerebelum_8_R_6625;Cerebelum_8_R_6626;Cerebelum_8_R_6627;Cerebelum_8_R_6628;Cerebelum_8_R_6629;Cerebelum_8_R_6630;Cerebelum_8_R_6631;Cerebelum_8_R_6632;Cerebelum_8_R_6633;Cerebelum_8_R_6634;Cerebelum_8_R_6635;Cerebelum_8_R_6636;Cerebelum_8_R_6637;Cerebelum_8_R_6638;Cerebelum_8_R_6639;Cerebelum_8_R_6640;Cerebelum_8_R_6641;Cerebelum_8_R_6642;Cerebelum_8_R_6643;Cerebelum_8_R_6644;Cerebelum_8_R_6645;Cerebelum_8_R_6646;Cerebelum_8_R_6647;Cerebelum_8_R_6648;Cerebelum_8_R_6649;Cerebelum_8_R_6650;Cerebelum_8_R_6651;Cerebelum_8_R_6652;Cerebelum_8_R_6653;Cerebelum_9_L_6654;Cerebelum_9_L_6655;Cerebelum_9_L_6656;Cerebelum_9_L_6657;Cerebelum_9_L_6658;Cerebelum_9_L_6659;Cerebelum_9_L_6660;Cerebelum_9_L_6661;Cerebelum_9_L_6662;Cerebelum_9_L_6663;Cerebelum_9_L_6664;Cerebelum_9_L_6665;Cerebelum_9_L_6666;Cerebelum_9_L_6667;Cerebelum_9_L_6668;Cerebelum_9_L_6669;Cerebelum_9_L_6670;Cerebelum_9_L_6671;Cerebelum_9_L_6672;Cerebelum_9_L_6673;Cerebelum_9_L_6674;Cerebelum_9_L_6675;Cerebelum_9_L_6676;Cerebelum_9_L_6677;Cerebelum_9_L_6678;Cerebelum_9_L_6679;Cerebelum_9_L_6680;Cerebelum_9_R_6681;Cerebelum_9_R_6682;Cerebelum_9_R_6683;Cerebelum_9_R_6684;Cerebelum_9_R_6685;Cerebelum_9_R_6686;Cerebelum_9_R_6687;Cerebelum_9_R_6688;Cerebelum_9_R_6689;Cerebelum_9_R_6690;Cerebelum_9_R_6691;Cerebelum_9_R_6692;Cerebelum_9_R_6693;Cerebelum_9_R_6694;Cerebelum_9_R_6695;Cerebelum_9_R_6696;Cerebelum_9_R_6697;Cerebelum_9_R_6698;Cerebelum_9_R_6699;Cerebelum_9_R_6700;Cerebelum_9_R_6701;Cerebelum_9_R_6702;Cerebelum_9_R_6703;Cerebelum_9_R_6704;Cerebelum_9_R_6705;Cerebelum_9_R_6706;Cerebelum_9_R_6707;Cerebelum_9_R_6708;Cerebelum_9_R_6709;Cerebelum_9_R_6710;Cerebelum_10_L_6711;Cerebelum_10_L_6712;Cerebelum_10_L_6713;Cerebelum_10_L_6714;Cerebelum_10_L_6715;Cerebelum_10_L_6716;Cerebelum_10_L_6717;Cerebelum_10_R_6718;Cerebelum_10_R_6719;Cerebelum_10_R_6720;Cerebelum_10_R_6721;Cerebelum_10_R_6722;Cerebelum_10_R_6723;Cerebelum_10_R_6724;Cerebelum_10_R_6725;Cerebelum_10_R_6726;Vermis_1_2_6727;Vermis_1_2_6728;Vermis_3_6729;Vermis_3_6730;Vermis_3_6731;Vermis_3_6732;Vermis_3_6733;Vermis_3_6734;Vermis_3_6735;Vermis_3_6736;Vermis_3_6737;Vermis_3_6738;Vermis_3_6739;Vermis_4_5_6740;Vermis_4_5_6741;Vermis_4_5_6742;Vermis_4_5_6743;Vermis_4_5_6744;Vermis_4_5_6745;Vermis_4_5_6746;Vermis_4_5_6747;Vermis_4_5_6748;Vermis_4_5_6749;Vermis_4_5_6750;Vermis_4_5_6751;Vermis_4_5_6752;Vermis_4_5_6753;Vermis_4_5_6754;Vermis_4_5_6755;Vermis_4_5_6756;Vermis_4_5_6757;Vermis_4_5_6758;Vermis_4_5_6759;Vermis_4_5_6760;Vermis_4_5_6761;Vermis_4_5_6762;Vermis_4_5_6763;Vermis_4_5_6764;Vermis_4_5_6765;Vermis_4_5_6766;Vermis_6_6767;Vermis_6_6768;Vermis_6_6769;Vermis_6_6770;Vermis_6_6771;Vermis_6_6772;Vermis_6_6773;Vermis_6_6774;Vermis_6_6775;Vermis_6_6776;Vermis_6_6777;Vermis_6_6778;Vermis_6_6779;Vermis_6_6780;Vermis_6_6781;Vermis_6_6782;Vermis_6_6783;Vermis_7_6784;Vermis_7_6785;Vermis_7_6786;Vermis_7_6787;Vermis_7_6788;Vermis_7_6789;Vermis_7_6790;Vermis_8_6791;Vermis_8_6792;Vermis_8_6793;Vermis_8_6794;Vermis_8_6795;Vermis_8_6796;Vermis_8_6797;Vermis_8_6798;Vermis_8_6799;Vermis_8_6800;Vermis_8_6801;Vermis_9_6802;Vermis_9_6803;Vermis_9_6804;Vermis_9_6805;Vermis_9_6806;Vermis_9_6807;Vermis_9_6808;Vermis_9_6809;Vermis_9_6810;Vermis_10_6811;Vermis_10_6812;Vermis_10_6813;Vermis_10_6814;FID;IID;PAT;MAT;SEX;PHENOTYPE;rs2474460;rs262683;rs2460000;rs263526;rs10910034;rs1713712;rs260513;rs260512;rs7547453;rs11588312;rs7553178;rs4648819;rs10910047;rs12119470;rs2017143;rs2643885;rs903919;rs884941;rs884940;rs10910050;rs903916;rs2279702;rs2643904;rs2173049;rs2843157;rs6685648;rs2020902;rs4646018;rs2042370;rs1862710;rs4645989;rs1052571;rs2013019;rs4661654;rs2862162;rs11203280;rs2871775;rs978528;rs7550829;rs4920653;rs732679;rs2295059;rs2647209;rs3754507;rs12404121;rs2746543;rs294230;rs2182703;rs294218;rs734445;rs2869513;rs882025;rs12732926;rs6687487;rs10753541;rs10917284;rs4612601;rs12043268;rs6673115;rs876685;rs4233292;rs893964;rs1561625;rs2582022;rs4654814;rs4655107;rs7516175;rs12410046;rs1561624;rs4655108;rs2817909;rs750012;rs2817896;rs893961;rs1465889;rs1866790;rs4506436;rs12723359;rs2119320;rs2869511;rs7536195;rs751022;rs893966;rs6667416;rs6662622;rs12090415;rs12027585;rs10753545;rs4654821;rs4655127;rs4655128;rs11800828;rs4655130;rs4654824;rs7413155;rs6670405;rs4655134;rs10799771;rs309476;rs116119;rs2675494;rs309499;rs744834;rs6679393;rs1566961;rs10914350;rs7523438;rs4949385;rs11576621;rs756352;rs12564155;rs11582342;rs4949389;rs3795432;rs4949391;rs6663779;rs6659255;rs10914374;rs1566960;rs4478858;rs10047085;rs6688664;rs6702129;rs7548805;rs10798852;rs4261154;rs3768324;rs6663155;rs10888650;rs10465799;rs12759113;rs2209172;rs6429601;rs1745371;rs1267309;rs1267308;rs1267305;rs12408243;rs655246;rs17645031;rs3850615;rs592107;rs17586966;rs3820667;rs12073497;rs4970729;rs4970760;rs10494040;rs485660;rs1264898;rs1264897;rs2492495;rs2492497;rs2999471;rs1891707;rs2492501;rs2488769;rs2492506;rs2492510;rs1175645;rs2256883;rs1759692;rs1175641;rs10494342;rs12239946;rs12724113;rs4656256;rs10908826;rs4656994;rs10797094;rs1136224;rs4131826;rs4272646;rs9330294;rs11585941;rs4634927;rs4657101;rs905594;rs2070151;rs6685369;rs12086247;rs2134697;rs11581556;rs4657110;rs1394070;rs3767635;rs12408365;rs6670606;rs924777;rs12026254;rs2340722;rs12032568;rs2341477;rs12079579;rs4657121;rs2341479;rs4417044;rs7554023;rs10737517;rs9482;rs1136046;rs2499854;rs3795649;rs2490436;rs4344313;rs12738589;rs1887628;rs1359937;rs10921430;rs2025934;rs1410388;rs1328177;rs10920099;rs12132696;rs1546416;rs3850625;rs2297905;rs3767498;rs3767499;rs2297903;rs10920103;rs16847613;rs2297901;rs7415038;rs9427712;rs9427713;rs2296386;rs10920106;rs1998721;rs3820422;rs12119957;rs942704;rs3767511;rs4915478;rs2296384;rs3753960;rs2296383;rs3820423;rs2038845;rs12409138;rs6699862;rs17454947;rs12131939;rs17421120;rs10449267;rs10920115;rs12135240;rs12022389;rs12239772;rs2365293;rs4915215;rs1325311;rs2281845;rs1107256;rs1819291;rs12116834;rs2799670;rs3738287;rs1256941;rs10800777;rs10800778;rs10800779;rs6697016;rs12408988;rs1571344;rs2025935;rs4310446;rs11117959;rs10127904;rs650877;rs3737002;rs11118131;rs677066;rs6691117;rs3818361;rs6701713;rs12734030;rs1408077;rs10779339;rs12567311;rs12568612;rs12140696;rs7545965;rs2000319;rs2186006;rs10495215;rs16842040;rs10495216;rs3738383;rs12080565;rs6674492;rs6685475;rs6693884;rs1419305;rs1222145;rs12754142;rs1222138;rs1629850;rs751128;rs1222154;rs1222153;rs17599;rs16842162;rs1153952;rs1153947;rs10961;rs12040633;rs1150895;rs2073489;rs1295640;rs2802268;rs16846644;rs12126925;rs12405469;rs2313007;rs10916066;rs6678766;rs10802970;rs3007744;rs1932440;rs1932441;rs12030573;rs2050513;rs3014569;rs6677357;rs2050516;rs11587924;rs12129636;rs2050505;rs11808201;rs12410855;rs3007738;rs12138459;rs6429280;rs2275163;rs4660103;rs75780212;rs12030098;rs655970;rs1053230;rs10927330;rs12139064;rs12070200;rs12031183;rs10802264;rs10802265;rs12121171;rs4654069;rs2791362;rs2362932;rs2791366;rs2791376;rs12045474;rs10802267;rs7530952;rs6687221;rs1317002;rs1317297;rs7555819;rs2791384;rs2791390;rs10924339;rs2791396;rs2791398;rs2791400;rs2791402;rs2817510;rs2069207;rs2069206;rs2817479;rs10802268;rs12044213;rs6700401;rs10802274;rs12048311;rs4654127;rs7517143;rs10924347;rs10754474;rs7521120;rs1316491;rs12088171;rs10924351;rs10802282;rs12137129;rs9660719;rs9728248;rs10924359;rs9729771;rs2185369;rs10924363;rs9730400;rs10924366;rs10924370;rs12123988;rs10924373;rs2153403;rs10924375;rs13374895;rs4654164;rs9728343;rs4654068;rs2362255;rs10924388;rs79615297;rs4654071;rs6426327;rs2275312;rs3738057;rs956706;rs1933525;rs7355113;rs4390144;rs10802300;rs12030376;rs12093398;rs6686870;rs12133873;rs12137320;rs6695279;rs10802304;rs6695221;rs12081022;rs1544151;rs2185076;rs12565899;rs9287202;rs2066028;rs10802305;rs6678983;rs1538294;rs4654180;rs10924425;rs10802315;rs10737781;rs10924440;rs4654186;rs946145;rs7547858;rs12084862;rs1999896;rs12751188;rs2485914;rs7416945;rs4445429;rs6426271;rs12075850;rs1416089;rs10802330;rs2788014;rs2788015;rs10924497;rs11580428;rs12144716;rs6681900;rs6689428;rs12084046;rs6426280;rs4654210;rs7523878;rs7551290;rs3845512;rs4607842;rs4654092;rs10924523;rs4654216;rs10802343;rs6680215;rs12128836;rs10924545;rs12134404;rs12130070;rs4654220;rs10924559;rs2878079;rs4654096;rs10924574;rs4548405;rs2878076;rs1361409;rs10924625;rs1770011;rs12760011;rs12033048;rs4348690;rs12404422;rs12047800;rs2027372;rs7516664;rs2153382;rs1148711;rs1148716;rs12410831;rs6679072;rs12048180;rs12568362;rs10924688;rs10924690;rs3737245;rs6659024;rs1413884;rs10924702;rs6692072;rs10924704;rs4654103;rs10802397;rs10924712;rs1339965;rs960227;rs4654110;rs10924727;rs11800474;rs4654253;rs2340778;rs10754517;rs7518504;rs1034250;rs10924734;rs10924739;rs7537318;rs10924745;rs7517207;rs12735611;rs10924754;rs4654274;rs10924763;rs6705408;rs10495562;rs12473402;rs2276338;rs1056204;rs11891922;rs17590882;rs10179642;rs6432017;rs1981664;rs10206058;rs1992258;rs7592036;rs2132534;rs6742450;rs4953529;rs6749160;rs10865184;rs8179838;rs4953564;rs731205;rs3816186;rs10194712;rs10182499;rs1439645;rs13411389;rs2119014;rs6729750;rs13421678;rs1561505;rs3755541;rs3821349;rs2374443;rs12613026;rs737148;rs3816183;rs13027051;rs2278581;rs1065643;rs1439644;rs9309089;rs1862070;rs1862071;rs17393522;rs6719211;rs1014454;rs3770241;rs13003471;rs3770244;rs2216506;rs3755072;rs3755073;rs74373100;rs3770248;rs3821055;rs7593154;rs3770251;rs3755076;rs6738398;rs3770266;rs3770267;rs17033715;rs17033745;rs12712943;rs12712944;rs1477246;rs4140775;rs2112040;rs74759457;rs6718425;rs3770283;rs1865685;rs7558188;rs3821063;rs6716630;rs13402828;rs13412964;rs1878385;rs718731;rs7591446;rs7599740;rs1522993;rs10173144;rs1403450;rs10209296;rs6713298;rs17323037;rs1517001;rs1589039;rs10865222;rs17036320;rs815802;rs815815;rs13410472;rs7581908;rs9808216;rs1868402;rs12994570;rs6758449;rs7560138;rs4449134;rs6547785;rs1913671;rs12467314;rs1800649;rs1470625;rs4849123;rs11680809;rs12469600;rs4849124;rs3917368;rs1143634;rs12621220;rs4849127;rs17014784;rs12476995;rs7605172;rs4662703;rs880436;rs934826;rs3768857;rs17014873;rs2276575;rs13430599;rs10194375;rs13426725;rs10200967;rs17014923;rs6709337;rs11678252;rs873270;rs749008;rs6743470;rs4663098;rs11684431;rs1968676;rs12691813;rs12691814;rs1975545;rs4972310;rs2883449;rs10191604;rs2161917;rs13007861;rs12624287;rs11904398;rs4667623;rs1035629;rs4668218;rs11888002;rs10210612;rs6738892;rs1424650;rs2355343;rs4667626;rs6729519;rs6730459;rs12469771;rs4668223;rs4668224;rs1424659;rs6748642;rs2355344;rs7568852;rs1424658;rs10930410;rs2355351;rs1011203;rs6745880;rs10168221;rs1364529;rs3843330;rs925920;rs10497361;rs10930413;rs1401283;rs10930416;rs12611789;rs3845735;rs11687862;rs7583404;rs1518739;rs1401286;rs1568269;rs11696033;rs716427;rs2113650;rs2176592;rs4668241;rs6757443;rs2139133;rs16858186;rs7559456;rs12468586;rs1356589;rs17083;rs13002299;rs17425473;rs1401282;rs4668246;rs12471833;rs16858239;rs4668247;rs11690118;rs11674021;rs10176156;rs10207452;rs10497363;rs6744466;rs10497364;rs10497365;rs10497366;rs10169408;rs9646733;rs1438627;rs6723362;rs2013102;rs7561268;rs7564575;rs12623412;rs6736609;rs10497368;rs1370935;rs10497370;rs10497371;rs10930429;rs17579981;rs4668258;rs7564572;rs17426142;rs17426191;rs12620713;rs13403603;rs17498117;rs1816670;rs1837241;rs7559169;rs2164963;rs13005411;rs2883655;rs934861;rs7583952;rs4668261;rs12692953;rs7578981;rs6716011;rs12993635;rs10191689;rs2355355;rs934858;rs13390244;rs17271301;rs10189774;rs7586400;rs10515938;rs7584681;rs6752681;rs7578629;rs6756297;rs2192754;rs13397318;rs6735844;rs1012077;rs2355826;rs11693682;rs2883782;rs17279667;rs12467360;rs10490079;rs741283;rs735436;rs2098350;rs6734646;rs6736223;rs6743969;rs1011470;rs6433223;rs16858869;rs717542;rs6724616;rs13383314;rs10191600;rs2160231;rs10930434;rs724529;rs1861290;rs1990606;rs6761488;rs6724627;rs7425766;rs1157200;rs6704731;rs4674325;rs2715898;rs10515940;rs2540061;rs10931911;rs2247016;rs2540059;rs13428164;rs2243822;rs2540054;rs2253612;rs2540052;rs2540051;rs7563911;rs7589014;rs2348114;rs4672912;rs16834216;rs950233;rs6729962;rs2348117;rs11686992;rs951183;rs2348121;rs16834352;rs2348124;rs2348125;rs1002414;rs1001250;rs11888596;rs16834435;rs2348128;rs10515941;rs2881836;rs2348129;rs13028496;rs4674449;rs2270280;rs3815501;rs6747918;rs3769825;rs11899004;rs13402616;rs10931934;rs3769823;rs2293554;rs10931936;rs1044120;rs4147727;rs4147726;rs4147725;rs4147720;rs1801318;rs4147713;rs4147712;rs4147711;rs4147709;rs4147708;rs4147707;rs10199579;rs4278886;rs13414926;rs13417706;rs4663769;rs11684709;rs6715815;rs12052937;rs1038990;rs13416014;rs11894086;rs7572196;rs2029771;rs13408642;rs6725315;rs12995190;rs6742060;rs7597491;rs7597504;rs6758509;rs4663780;rs7562075;rs7588573;rs6743986;rs11680933;rs951038;rs2047169;rs6740706;rs1565853;rs3769086;rs3820813;rs10177762;rs3769080;rs3820809;rs3769071;rs12613388;rs3820807;rs884178;rs3769058;rs734388;rs3806505;rs3820818;rs6739130;rs11686141;rs1151800;rs2325994;rs7591632;rs13405880;rs6437330;rs4312524;rs6437332;rs4356684;rs4854071;rs12695027;rs4853978;rs4854069;rs8369;rs6748327;rs4853976;rs4854067;rs4149559;rs4149558;rs4149556;rs4149555;rs4149554;rs4149553;rs714219;rs878924;rs4149552;rs4149551;rs958960;rs4149550;rs4149549;rs1465880;rs4149548;rs4149547;rs4853975;rs7573361;rs10193610;rs10193614;rs4149545;rs1030963;rs13848;rs3792087;rs3792086;rs3792085;rs12478169;rs2289407;rs3792083;rs3792082;rs6735806;rs4149542;rs6732752;rs6746937;rs4149541;rs10804402;rs4149540;rs2083411;rs4149538;rs304082;rs17040776;rs304079;rs2307068;rs304077;rs304074;rs304073;rs2291597;rs177441;rs11714599;rs11130036;rs420944;rs304010;rs304011;rs1038639;rs7639802;rs6796205;rs304053;rs304051;rs6783234;rs17040868;rs184231;rs304006;rs7616234;rs4684419;rs13068939;rs12639183;rs6802929;rs902982;rs11130059;rs6442886;rs6781052;rs4685758;rs9822773;rs4685765;rs4685766;rs11923960;rs11130069;rs12492889;rs6774037;rs6442887;rs10510295;rs1353045;rs6442888;rs11705928;rs6804671;rs4685771;rs4684425;rs12633680;rs2686623;rs9832099;rs9815192;rs9856060;rs9857030;rs9871881;rs2101694;rs13327131;rs931503;rs2029665;rs9828379;rs902983;rs4073665;rs4685785;rs4594601;rs4685793;rs17709863;rs12486970;rs7630009;rs1994500;rs3792489;rs901856;rs750712;rs3804984;rs13082052;rs2306877;rs4685797;rs3804985;rs6786687;rs9866640;rs4684438;rs6782811;rs6773688;rs733018;rs3804989;rs11709648;rs13059394;rs6803046;rs6803471;rs6793265;rs9311395;rs7652028;rs6762644;rs3792491;rs9867580;rs13313995;rs17762542;rs3804993;rs7631664;rs2306881;rs722368;rs2054871;rs7651990;rs9821474;rs17041308;rs4685806;rs6792995;rs931389;rs9852752;rs3804999;rs13092274;rs11714054;rs4685812;rs6786487;rs3828437;rs1866997;rs13068994;rs901849;rs6785305;rs746039;rs17041369;rs3805004;rs3805005;rs2279749;rs3792495;rs3792498;rs9831960;rs10510297;rs3805011;rs11715842;rs2291863;rs11130136;rs17041401;rs3792501;rs17729477;rs4684443;rs17729525;rs3805015;rs2839768;rs1018109;rs17786144;rs3805018;rs2291862;rs2119802;rs7612703;rs878135;rs731915;rs711631;rs901854;rs3805021;rs1873020;rs4685827;rs9883291;rs3792511;rs1051559;rs17786757;rs6766684;rs3805025;rs1470211;rs4685829;rs11708908;rs11711879;rs12493413;rs3805032;rs6768569;rs3805035;rs9311419;rs3805036;rs4685832;rs4684448;rs9810006;rs9880505;rs9683311;rs17041612;rs343419;rs341981;rs370476;rs7621754;rs341973;rs341967;rs3846158;rs376703;rs9815329;rs450092;rs9824797;rs2276791;rs341844;rs7614523;rs6806788;rs12490397;rs3849537;rs6774929;rs9310646;rs9879872;rs3849538;rs13066071;rs411410;rs12495770;rs17008793;rs424695;rs424842;rs17273488;rs800621;rs388647;rs711735;rs163469;rs1026687;rs163470;rs163471;rs17008884;rs11914832;rs151277;rs1824213;rs1457587;rs17273537;rs3860575;rs6800260;rs2194607;rs167936;rs163474;rs9883288;rs162409;rs151280;rs163480;rs10865771;rs192059;rs920118;rs233162;rs9862072;rs1457590;rs13323807;rs10510513;rs7646837;rs3860579;rs9310649;rs233158;rs233147;rs233146;rs151276;rs17008992;rs162412;rs11928376;rs11708571;rs11713447;rs1871106;rs1478067;rs6785919;rs17009067;rs12494223;rs1841914;rs4102411;rs9822059;rs1457588;rs9879945;rs17552044;rs10510514;rs1382167;rs12490952;rs6776046;rs3849542;rs3860582;rs11918612;rs6780177;rs17009135;rs9822177;rs1824212;rs13316093;rs7629800;rs11129012;rs17009163;rs10780010;rs12054239;rs3911499;rs3911498;rs3860583;rs7649561;rs7619318;rs3849547;rs1993507;rs1387822;rs9864367;rs17009199;rs12152385;rs13065557;rs2054942;rs1320292;rs986503;rs9850039;rs9860048;rs9871442;rs1490157;rs10510515;rs9859099;rs4298061;rs7621873;rs4488861;rs17554682;rs6781372;rs6790087;rs13081227;rs9858811;rs1080021;rs957589;rs957590;rs13076073;rs4858348;rs968139;rs968140;rs4440141;rs17009383;rs6790203;rs10510518;rs11706618;rs2878599;rs13062599;rs4858353;rs7428718;rs7626282;rs12630043;rs17009438;rs17009440;rs6798573;rs17009449;rs11719345;rs1879167;rs17009454;rs7634827;rs13340131;rs4858015;rs6805992;rs7652766;rs4334661;rs4588386;rs9876656;rs1320288;rs13081154;rs7619783;rs12633231;rs4858017;rs2335432;rs906482;rs1027840;rs1553656;rs1532964;rs1507882;rs4624519;rs4234258;rs4431050;rs9821223;rs4441609;rs4375995;rs4327336;rs11129738;rs6765624;rs9819348;rs6769400;rs7622114;rs7619689;rs9857252;rs2633958;rs6763768;rs312487;rs3774421;rs312481;rs979220;rs3774424;rs3774425;rs13078747;rs6764908;rs3821846;rs991818;rs2359453;rs10049492;rs11715993;rs17053186;rs4605535;rs10490772;rs709317;rs709318;rs709321;rs807193;rs3774463;rs6445588;rs936450;rs9810888;rs7610071;rs3774473;rs1460115;rs13063116;rs3796345;rs3774480;rs1380606;rs11707976;rs11709171;rs6786135;rs6763245;rs6803827;rs3774503;rs3821856;rs3774527;rs11130376;rs1460118;rs17053338;rs2680672;rs2612018;rs11130377;rs1380608;rs898417;rs6445597;rs9830632;rs3774533;rs3821857;rs1380605;rs3774541;rs2612015;rs13074345;rs11709505;rs2070617;rs7638857;rs11719179;rs1020819;rs11926741;rs898423;rs3774558;rs2612025;rs2253795;rs1809282;rs17053472;rs7373253;rs3774563;rs3796347;rs1573818;rs3774581;rs6797014;rs3774589;rs3774601;rs3774605;rs3774609;rs3796349;rs893363;rs1947152;rs1456155;rs1155530;rs780373;rs2077774;rs6803403;rs1550925;rs167140;rs17295070;rs17061176;rs49413;rs972795;rs517711;rs517644;rs11707726;rs780371;rs17361780;rs13092167;rs780354;rs7616694;rs562516;rs9311726;rs589792;rs12634148;rs9846213;rs2629877;rs2629899;rs6778206;rs1079196;rs11130736;rs4679614;rs10428174;rs1905866;rs17362486;rs1485730;rs7647491;rs684584;rs12487204;rs585448;rs6446085;rs646372;rs687342;rs1385713;rs1813201;rs17061377;rs17299801;rs750793;rs9868156;rs9883913;rs11720966;rs9844365;rs9864403;rs643629;rs7641743;rs11715245;rs624225;rs11707031;rs1485727;rs294459;rs294457;rs7349527;rs294454;rs17366680;rs7612797;rs13088815;rs13071758;rs1973780;rs9825594;rs1385815;rs2367106;rs2293212;rs9311741;rs1385816;rs17061478;rs931318;rs12492234;rs9681598;rs12489018;rs2366968;rs1385813;rs1385812;rs17061494;rs17374239;rs17302363;rs6762119;rs9877140;rs931322;rs931317;rs13064561;rs2366964;rs1580457;rs3821476;rs12487051;rs9862003;rs3772460;rs11707783;rs3772464;rs3821477;rs1038517;rs12495662;rs1485904;rs6800973;rs9865672;rs6446100;rs6446104;rs3772479;rs7626013;rs7626003;rs17253376;rs212034;rs13097687;rs212032;rs10490808;rs7640107;rs2630186;rs802775;rs3772497;rs2630170;rs3772498;rs3772501;rs12152244;rs3772503;rs212016;rs17061708;rs13086424;rs3772507;rs212017;rs12497400;rs12487545;rs212020;rs3915503;rs3915504;rs4679627;rs17255497;rs2736793;rs13067835;rs17061789;rs17061792;rs3845970;rs3845971;rs3912492;rs9637471;rs3912493;rs6794968;rs6803449;rs12636081;rs9868731;rs17061864;rs9816955;rs17061880;rs11130751;rs7433793;rs2630161;rs182418;rs17061897;rs17322850;rs212063;rs212062;rs7433134;rs3845972;rs11711227;rs6779755;rs212055;rs212052;rs212051;rs212049;rs212047;rs212046;rs13062399;rs11926327;rs4083381;rs169841;rs212043;rs212041;rs212038;rs212036;rs3845974;rs9311746;rs9860107;rs2630173;rs2630181;rs2630207;rs17062101;rs6807325;rs2366953;rs13070338;rs7615432;rs7615522;rs2630149;rs2736781;rs2142300;rs4145506;rs17325940;rs6801817;rs1040336;rs12493170;rs9817116;rs7610403;rs12636662;rs9867348;rs7642268;rs6446110;rs9871368;rs10510825;rs10510826;rs10510827;rs9311748;rs6766789;rs11130754;rs10780042;rs11917733;rs2205361;rs6773849;rs996174;rs12630887;rs13317306;rs2142301;rs760316;rs7634772;rs9815054;rs9882623;rs35345892;rs9311751;rs9839662;rs9682976;rs10510828;rs17062321;rs17314091;rs10510829;rs7623479;rs2361340;rs6788821;rs13090962;rs6787664;rs17314469;rs995633;rs5014208;rs7630823;rs17062363;rs4679639;rs4679640;rs6788677;rs2064020;rs4679642;rs4679516;rs4679643;rs10510831;rs17394135;rs6781028;rs13078190;rs1983535;rs177138;rs12635040;rs213420;rs7637396;rs384530;rs213299;rs213307;rs1496650;rs6775757;rs213319;rs213323;rs11130760;rs2173056;rs213412;rs9880343;rs213415;rs9811336;rs9831415;rs6806748;rs11717164;rs7629068;rs9841314;rs17338297;rs9877486;rs1496652;rs213392;rs213396;rs213398;rs169913;rs17339157;rs169915;rs981852;rs12487617;rs143018;rs10510835;rs213333;rs7625421;rs213339;rs213343;rs213344;rs12636197;rs213354;rs1390763;rs213366;rs213368;rs13061155;rs9879860;rs213376;rs732380;rs2049846;rs2049847;rs10510836;rs9829607;rs10510837;rs1353546;rs6804909;rs9813516;rs7631389;rs7644138;rs4679531;rs186154;rs213384;rs213386;rs10510838;rs1569352;rs12498046;rs727476;rs1006902;rs11708562;rs6789642;rs6764498;rs6778218;rs6778312;rs12485388;rs6784469;rs6773303;rs6773500;rs965033;rs970045;rs6782631;rs6768883;rs17062850;rs1569353;rs1057501;rs1057504;rs6795869;rs1569355;rs9847855;rs9872356;rs2687169;rs2687170;rs971866;rs13098396;rs7618479;rs6783454;rs11709440;rs242201;rs1380466;rs12489848;rs13059601;rs151743;rs12635633;rs241693;rs241692;rs12493462;rs741753;rs1996828;rs2687193;rs953480;rs953479;rs241688;rs478899;rs410351;rs17063156;rs4566489;rs1947161;rs391844;rs12638665;rs445057;rs11924823;rs424675;rs4234288;rs7627398;rs2166824;rs1447971;rs9856634;rs410072;rs2362892;rs2197751;rs17661314;rs17609699;rs12496532;rs6789538;rs6783802;rs10510846;rs11922239;rs9863826;rs11721188;rs2017941;rs9824412;rs1447981;rs17063416;rs13064050;rs11711026;rs12492175;rs241706;rs241704;rs2594264;rs717821;rs1014595;rs241700;rs17668326;rs17063477;rs241698;rs2594257;rs6446132;rs6807877;rs2006807;rs241669;rs151737;rs241671;rs241672;rs180998;rs12487370;rs181002;rs181003;rs1447959;rs1447960;rs7634073;rs2301156;rs2255772;rs12495226;rs17063532;rs10510849;rs3937353;rs2734365;rs2734366;rs17669257;rs10451993;rs10510850;rs2734367;rs9833533;rs9826800;rs6785709;rs13085258;rs2178808;rs2049799;rs2734370;rs7645898;rs939495;rs7617530;rs2682967;rs2856029;rs1158425;rs724025;rs11720214;rs13100376;rs2856034;rs939496;rs939497;rs2856036;rs717762;rs715381;rs7638130;rs7632868;rs721207;rs2885865;rs2363670;rs11926787;rs967318;rs10510851;rs10510852;rs7618762;rs13063948;rs7629382;rs2856058;rs9843949;rs2682931;rs2856072;rs2856076;rs2856077;rs9311770;rs2213215;rs12630435;rs986687;rs17063778;rs1716709;rs1627302;rs1629179;rs1735444;rs12633258;rs1716734;rs1716730;rs1716722;rs1716721;rs6446150;rs1735468;rs1716748;rs7636357;rs1716741;rs17627738;rs1735478;rs741891;rs6779250;rs12493219;rs12631593;rs17031633;rs2205359;rs760314;rs760315;rs11914567;rs2363683;rs17679400;rs6783059;rs3920477;rs2205360;rs6446152;rs9311779;rs9850579;rs13063937;rs6802326;rs7612949;rs4974227;rs6771383;rs1569346;rs9882068;rs13099811;rs6787897;rs17680697;rs13065371;rs11130783;rs13073028;rs2064012;rs6791644;rs17063986;rs4974241;rs6777650;rs13094165;rs1447927;rs2736736;rs2142296;rs2736740;rs2736741;rs2594149;rs11130785;rs2594141;rs2594139;rs6446157;rs1839068;rs17064044;rs1447919;rs2594129;rs11130789;rs10510855;rs2734350;rs2594123;rs1374916;rs9827591;rs17064099;rs6793095;rs9849318;rs7613542;rs6803394;rs6768425;rs6804478;rs11130794;rs17683604;rs17632419;rs11926400;rs6765028;rs6793737;rs1868220;rs4974249;rs7640419;rs2121845;rs9754838;rs9852553;rs9857057;rs11926529;rs1562525;rs1562524;rs1562522;rs17684830;rs13070093;rs6414610;rs9879276;rs12053964;rs6776499;rs7372683;rs6446172;rs7373003;rs7632682;rs7432066;rs6797228;rs13087545;rs6804627;rs7648908;rs6773775;rs2118809;rs6786392;rs9832173;rs1371091;rs17634797;rs4688142;rs17064329;rs2365045;rs1898749;rs6446179;rs9311790;rs9862715;rs6791496;rs13324938;rs13317838;rs2365051;rs2365052;rs12107986;rs10510858;rs10510859;rs12108196;rs7653468;rs7642017;rs9869954;rs7610478;rs13087596;rs13099522;rs13099398;rs2365054;rs6445190;rs9845837;rs17687542;rs1347852;rs11921290;rs9850400;rs10510860;rs6806415;rs6445194;rs9311796;rs1821942;rs11706821;rs11130818;rs9877396;rs4309721;rs10866044;rs9816826;rs1966136;rs13320646;rs11917930;rs11927024;rs9875365;rs1001788;rs13060326;rs7617424;rs9819588;rs12053817;rs2365485;rs9846073;rs9856186;rs10866046;rs7640496;rs13099397;rs6802718;rs2365491;rs7629340;rs815719;rs10510861;rs1093194;rs2367773;rs6445336;rs9829040;rs9813797;rs7647554;rs2367779;rs7433582;rs4688384;rs12491231;rs9846545;rs4688165;rs6767034;rs2887081;rs17310687;rs10510893;rs1523437;rs1523436;rs12489378;rs1376481;rs1376475;rs11714718;rs11715570;rs12488438;rs1523439;rs11712437;rs13093115;rs9829816;rs935786;rs6445339;rs17068324;rs13062956;rs10510896;rs17068400;rs17068421;rs6445340;rs6445341;rs7632316;rs1996918;rs13066814;rs17068484;rs17031723;rs1901304;rs9311875;rs9829530;rs727779;rs17068548;rs1403699;rs1403700;rs1545458;rs6445345;rs2367834;rs6777067;rs12374033;rs935794;rs935793;rs4688398;rs6766009;rs11920956;rs6806334;rs17068597;rs12630302;rs10866066;rs10866067;rs1975649;rs9823776;rs4688400;rs1376478;rs9855522;rs2122797;rs7629131;rs13088837;rs935789;rs6445350;rs17068742;rs764924;rs11130928;rs6765108;rs11130934;rs11130935;rs9869834;rs4688410;rs7642916;rs9866272;rs6766569;rs17068857;rs11715745;rs4688412;rs1505587;rs13086578;rs9851316;rs9833814;rs9311876;rs9877681;rs11707762;rs6805951;rs11708840;rs11918416;rs17068891;rs11708252;rs12490926;rs7617487;rs7641936;rs11924708;rs11926493;rs12054371;rs1505597;rs17069004;rs1039631;rs2135222;rs4688173;rs9837015;rs6445357;rs17399296;rs949553;rs13097916;rs6445360;rs11713383;rs5000576;rs7618831;rs6809477;rs1390437;rs13316611;rs11923419;rs7642139;rs10514720;rs1472772;rs6445365;rs1876092;rs6796563;rs6785323;rs905941;rs13083067;rs12492432;rs7646765;rs751189;rs751188;rs6779172;rs964902;rs13076701;rs13100017;rs7609960;rs9847154;rs3773494;rs8179901;rs6780338;rs6802472;rs13093086;rs9835186;rs3846030;rs17008142;rs2177291;rs9861314;rs1288978;rs1288974;rs11128206;rs2686268;rs6549377;rs2037533;rs831444;rs3843363;rs17653411;rs831449;rs6802640;rs2121783;rs2687761;rs1474273;rs4677532;rs1568555;rs13070108;rs9877741;rs6800929;rs12633797;rs9829152;rs11923661;rs6790679;rs1402994;rs10433504;rs4334611;rs9840529;rs10511014;rs9845218;rs6763814;rs7623157;rs2056467;rs4677029;rs7429997;rs12496895;rs878118;rs2293137;rs2037474;rs11128208;rs1474272;rs17699658;rs6549381;rs17008343;rs11928137;rs6786408;rs12492363;rs6549383;rs7649879;rs6805462;rs880543;rs1288814;rs9310212;rs4055824;rs17008403;rs11719320;rs1148749;rs1522174;rs2704804;rs2280518;rs9647400;rs1612181;rs7647520;rs1541903;rs1288696;rs1288697;rs1288699;rs1288825;rs12495693;rs12485826;rs17717238;rs1653974;rs1653973;rs1733535;rs7633896;rs17655524;rs6780738;rs4677035;rs13065403;rs4677602;rs7638193;rs1300170;rs9859586;rs4677611;rs2704797;rs17008544;rs10511017;rs1288687;rs1288685;rs13072512;rs1288684;rs17717911;rs13065253;rs831072;rs831073;rs831077;rs6549387;rs12494939;rs831081;rs831084;rs10470554;rs9815974;rs7633837;rs7640164;rs937839;rs11917612;rs11917652;rs10511018;rs9809818;rs6771130;rs2135548;rs11720980;rs7617596;rs9819066;rs6549391;rs9828629;rs6549392;rs11720523;rs6798507;rs6779258;rs2133627;rs13067120;rs17008713;rs9866496;rs1499895;rs10514727;rs11720121;rs6549400;rs830605;rs13316357;rs9828619;rs830653;rs2873950;rs3108749;rs1719895;rs16830594;rs13320980;rs4340737;rs13314595;rs6438552;rs4072520;rs17810235;rs4688054;rs6770314;rs11919783;rs12630592;rs968824;rs2199503;rs13316300;rs10934798;rs1347003;rs9870165;rs4679325;rs9851451;rs17751931;rs2116459;rs10433407;rs6793901;rs1374813;rs10154906;rs5008643;rs719893;rs7648359;rs11720040;rs9818551;rs6439522;rs4955502;rs1913685;rs885594;rs1949305;rs2138213;rs3732569;rs13091440;rs12489360;rs9819889;rs7651593;rs6762261;rs1515367;rs1399709;rs9868348;rs6786490;rs1996242;rs16842240;rs187586;rs36221;rs10512935;rs36218;rs1007557;rs9682984;rs7651682;rs11709198;rs36198;rs11719058;rs11920780;rs36182;rs187587;rs40437;rs36161;rs6788931;rs984709;rs9874260;rs983401;rs972234;rs4955460;rs9815290;rs36132;rs6781640;rs6782004;rs4955530;rs17282355;rs39699;rs6776069;rs9855772;rs7613213;rs40524;rs36073;rs41182;rs36064;rs36059;rs40347;rs11720128;rs36057;rs10935153;rs36039;rs7644618;rs6791224;rs6793611;rs36041;rs253876;rs12639432;rs2400401;rs6439552;rs6439553;rs959562;rs2030737;rs6764345;rs9847974;rs11711351;rs7372127;rs7374961;rs1554675;rs7374193;rs9813334;rs10935154;rs13074164;rs9864760;rs16842632;rs11706256;rs940639;rs6805145;rs2140766;rs7625747;rs7626314;rs1404579;rs13076510;rs1404577;rs940638;rs6772933;rs11713704;rs12488683;rs868909;rs7373413;rs3772647;rs3821504;rs3772646;rs6764768;rs12492126;rs2291989;rs1501205;rs3772643;rs905048;rs3772638;rs6801620;rs4894252;rs9822213;rs10512945;rs16842755;rs1875371;rs9816567;rs882059;rs4894287;rs3772637;rs6763009;rs7622312;rs6439563;rs931726;rs4309752;rs6802560;rs1392920;rs11917038;rs4894320;rs7613488;rs9871429;rs8179953;rs9865620;rs6782829;rs11719703;rs6793828;rs11717042;rs4456886;rs13085606;rs16842883;rs10935157;rs10935158;rs9289659;rs6414353;rs7625382;rs9857832;rs9810857;rs1046706;rs2289492;rs7637149;rs16853304;rs920572;rs7641350;rs9813097;rs7617034;rs1501626;rs12637224;rs16853335;rs17636071;rs2197063;rs6786757;rs6806500;rs9848371;rs986376;rs6440161;rs1393072;rs9862119;rs1995356;rs7431684;rs1112189;rs16853409;rs6796444;rs894176;rs963885;rs12633063;rs1550547;rs11915857;rs7431637;rs6440164;rs7632299;rs10935489;rs6769555;rs16853457;rs1501629;rs10804692;rs6775025;rs6765636;rs1604380;rs7628692;rs7619769;rs1525006;rs4839631;rs7618132;rs6795522;rs905141;rs13068683;rs6440168;rs2360255;rs4839632;rs11915421;rs11711068;rs1525012;rs10513200;rs9849797;rs4839634;rs2037676;rs6805667;rs10513201;rs9819943;rs6440172;rs1554672;rs3860228;rs924576;rs6793522;rs905142;rs12636237;rs9861304;rs10222419;rs4839595;rs9871107;rs12496742;rs1875463;rs9878539;rs9289660;rs1723034;rs838610;rs1525011;rs11919836;rs16853643;rs838621;rs838623;rs838624;rs838626;rs838631;rs838636;rs10513205;rs1404568;rs860800;rs838600;rs838602;rs3928471;rs2049504;rs2119380;rs2165359;rs9872790;rs12489418;rs1837611;rs3849196;rs9289666;rs9821051;rs2049503;rs1371924;rs1371923;rs13099818;rs10513207;rs7642430;rs4839600;rs6791556;rs10513209;rs4839641;rs17641385;rs10513210;rs17641479;rs1025813;rs1440730;rs12639092;rs1550509;rs12494880;rs6763202;rs6763515;rs727115;rs1525863;rs746055;rs959821;rs6771556;rs4839603;rs17582102;rs6770565;rs10513212;rs11712583;rs9846132;rs12636395;rs6779888;rs13082568;rs11714312;rs1880662;rs9811274;rs11716124;rs13061355;rs9862274;rs9829661;rs1534162;rs9873621;rs9873934;rs12635131;rs16853964;rs1242074;rs1242073;rs1242064;rs1242061;rs9841219;rs6440181;rs1242054;rs1447738;rs2121777;rs9846987;rs1530650;rs4566534;rs10935499;rs9873087;rs7644727;rs1900632;rs10935500;rs10513216;rs2121768;rs7631319;rs935519;rs2360867;rs10513217;rs2360865;rs6782243;rs12053888;rs1447740;rs1562496;rs12489656;rs12486254;rs6774032;rs2800;rs9828519;rs1900647;rs12233450;rs1124328;rs1124329;rs4839655;rs765723;rs9289667;rs7643783;rs13058809;rs7649414;rs7620070;rs6807319;rs11712783;rs12629217;rs7645701;rs4330252;rs7645841;rs6780721;rs6787935;rs9829503;rs12492227;rs7616384;rs16854224;rs9881418;rs11714850;rs6788064;rs4839657;rs7613141;rs1349001;rs13080239;rs5025389;rs2305232;rs4839608;rs12491888;rs1868180;rs6808041;rs2007192;rs12233446;rs6800578;rs4839610;rs11721078;rs13070587;rs6763660;rs6769847;rs11710427;rs9817066;rs2361199;rs12637090;rs6806661;rs7641634;rs4839670;rs1900643;rs2361204;rs17594058;rs2885195;rs9289668;rs989692;rs1370031;rs2196521;rs968628;rs1436634;rs3773896;rs9827586;rs1025192;rs9853221;rs3773892;rs1816558;rs10513470;rs2016848;rs1836917;rs6801319;rs9829347;rs9881879;rs3773874;rs701109;rs6665;rs1485237;rs16824684;rs7627042;rs17386464;rs9872466;rs16865032;rs9828728;rs9849969;rs4894688;rs16865212;rs10513723;rs6767604;rs2222447;rs1522996;rs10513726;rs3849522;rs7640757;rs12489524;rs9815798;rs4894690;rs6445185;rs7615452;rs6801807;rs11708020;rs10513729;rs2861900;rs11719400;rs6445188;rs4348006;rs6786297;rs9868994;rs13070767;rs9825659;rs7432623;rs9878945;rs9878985;rs9845338;rs9831769;rs9837420;rs12633726;rs9863629;rs4345075;rs9851386;rs6788065;rs4349508;rs11915998;rs9854799;rs9880874;rs11928561;rs4452337;rs4453850;rs9823658;rs1463524;rs9823911;rs9836841;rs1461255;rs6443283;rs4894477;rs6782155;rs6782183;rs1461266;rs936477;rs9874963;rs6792698;rs7651836;rs1381136;rs7426492;rs3866331;rs2861997;rs9985272;rs1461272;rs9847578;rs2035108;rs17531088;rs10936824;rs9835393;rs12635630;rs1381133;rs1531386;rs3979497;rs7430096;rs9849745;rs7615453;rs1461281;rs9823267;rs2169318;rs1381122;rs6443291;rs6765162;rs6768672;rs11915650;rs1461251;rs12488992;rs4371530;rs6795495;rs4295176;rs1350817;rs1463525;rs1463526;rs11706137;rs7619752;rs7622037;rs12633712;rs1461249;rs16825219;rs13081369;rs6443296;rs17533447;rs13094205;rs6443300;rs11714315;rs9865213;rs13067238;rs4555531;rs9879950;rs6809621;rs6776646;rs7647764;rs6443301;rs10936840;rs9859819;rs4894713;rs4132381;rs2161044;rs9821455;rs2042126;rs10490874;rs16825471;rs2080787;rs7629234;rs6769077;rs6794039;rs6772835;rs10936845;rs16825507;rs11927321;rs16825525;rs16825529;rs11915209;rs10936847;rs9818703;rs17205173;rs17205180;rs6771725;rs4894485;rs12634318;rs9869663;rs6793266;rs7643142;rs753293;rs10936848;rs12490133;rs12495889;rs6774177;rs2193849;rs1549114;rs9857244;rs9862776;rs1073231;rs9878576;rs6773706;rs9815671;rs4141941;rs4894717;rs1549109;rs1549110;rs2902108;rs6803705;rs16825751;rs7433056;rs9830544;rs9290557;rs4894720;rs2059000;rs6762530;rs7646041;rs10513732;rs2161045;rs9811791;rs17535609;rs7619984;rs735591;rs2098570;rs4894489;rs6443305;rs7628569;rs13067631;rs11714367;rs2112044;rs2193847;rs16825888;rs10513733;rs4340713;rs16825909;rs10804857;rs4243411;rs7638295;rs4632554;rs16825963;rs4243412;rs6764422;rs9858834;rs6784858;rs6788818;rs6781659;rs10936861;rs4894724;rs6443312;rs7617982;rs12489573;rs7626653;rs2151610;rs1931173;rs9868563;rs9833254;rs1889261;rs6763272;rs6443315;rs2151615;rs17354942;rs6443316;rs11707329;rs9858278;rs7637270;rs7615214;rs2902212;rs1931156;rs3114967;rs1931164;rs2862333;rs2184207;rs6805025;rs2184212;rs6790940;rs6791089;rs9849649;rs1931170;rs1931169;rs11708655;rs4386512;rs4894733;rs9842785;rs9840501;rs10937003;rs13087067;rs13074663;rs7618348;rs2024497;rs12488540;rs11715227;rs2287208;rs4855074;rs7612445;rs4147787;rs9883607;rs4147788;rs7610017;rs4398410;rs6790258;rs4396880;rs9827991;rs1920235;rs4687081;rs9811174;rs9811214;rs1920266;rs1881993;rs10937401;rs1920273;rs10155001;rs6774934;rs10937405;rs4600802;rs1920280;rs7649341;rs13097576;rs6801312;rs9846059;rs12489218;rs7622471;rs16864725;rs17445954;rs16864734;rs10513840;rs4575879;rs4450788;rs7616178;rs13095039;rs4687090;rs79400314;rs4687091;rs6777607;rs6800495;rs7619526;rs9851375;rs9824061;rs9830137;rs13065563;rs12630584;rs7650285;rs1554130;rs1464117;rs1515496;rs1515495;rs10513843;rs869546;rs873595;rs17506395;rs7619549;rs13063446;rs7624774;rs4687094;rs16864809;rs16864811;rs12486772;rs4553956;rs13075375;rs9881595;rs9810322;rs2037129;rs2037128;rs17447439;rs7616437;rs7619556;rs17447607;rs6444400;rs4687098;rs2138244;rs6781069;rs9817981;rs7624251;rs2176085;rs12106692;rs7628486;rs6790791;rs11924151;rs2276792;rs3773926;rs3773928;rs6783043;rs1399773;rs6789961;rs1515489;rs1515490;rs1543969;rs12107036;rs3856775;rs9681004;rs11708753;rs7642848;rs1447931;rs1505439;rs1505440;rs4687360;rs1061860;rs2986;rs6444661;rs10937558;rs79792768;rs9291033;rs9876221;rs9870609;rs9858084;rs11925989;rs6444668;rs13079786;rs2133865;rs2367129;rs7621131;rs6444670;rs6801304;rs6805010;rs4472002;rs6778567;rs1463878;rs11716856;rs4455277;rs3952738;rs7643379;rs9869202;rs1948721;rs4687368;rs9291034;rs3172604;rs6446528;rs7375871;rs16839178;rs4420983;rs13115617;rs4626203;rs16839196;rs4689534;rs4689544;rs7681358;rs4689545;rs6446542;rs16839283;rs10033106;rs4689549;rs13118667;rs6824277;rs6854931;rs16839310;rs10018002;rs13147693;rs6833118;rs6848312;rs6446545;rs17728979;rs7676464;rs10006395;rs10022630;rs10022837;rs4312758;rs6828754;rs3733606;rs11727795;rs7670538;rs7674321;rs11731274;rs4579118;rs3901368;rs9985862;rs9999241;rs4689078;rs7692512;rs6851506;rs10017600;rs4689626;rs12642599;rs4689630;rs7697353;rs3815181;rs4461527;rs4689637;rs4689639;rs11932810;rs12643248;rs12152570;rs4234798;rs12646898;rs12647848;rs7690968;rs1875341;rs4689093;rs11931042;rs4689665;rs7681336;rs2008121;rs2008103;rs905010;rs9291133;rs7686843;rs4689671;rs904989;rs10025282;rs867350;rs6845989;rs6826089;rs11728277;rs6446590;rs4689673;rs3913450;rs3843438;rs10021466;rs6831675;rs6814708;rs17755381;rs3846421;rs4689682;rs11946827;rs3846424;rs7656453;rs12498790;rs952588;rs3846426;rs3930439;rs11942816;rs3892041;rs885310;rs6832897;rs3916118;rs9994752;rs4689705;rs4689707;rs11946683;rs3864202;rs3892224;rs7657904;rs4689710;rs7689486;rs16840065;rs7667847;rs10005640;rs16840080;rs10011842;rs17813558;rs13109531;rs11724125;rs11734491;rs7681365;rs13110208;rs6844290;rs13117981;rs3916114;rs17757615;rs10937807;rs17814167;rs7439390;rs3864210;rs3864220;rs4689719;rs4689721;rs12641352;rs4689112;rs7356467;rs9994834;rs16840236;rs6827958;rs6830500;rs10516186;rs6446597;rs4558873;rs6835140;rs4689116;rs6837396;rs6837406;rs13105690;rs7682286;rs4292336;rs7663695;rs4689741;rs7671061;rs7694661;rs11731502;rs7693497;rs9999662;rs11733774;rs11733360;rs4025904;rs10023533;rs10937820;rs6854437;rs6849590;rs10033032;rs10014338;rs6850206;rs7660079;rs13435654;rs13117409;rs4689119;rs4425375;rs4234808;rs4689748;rs4443286;rs12502708;rs7694518;rs731634;rs4380522;rs17816553;rs7654086;rs4411993;rs4613570;rs6849157;rs4495038;rs10026218;rs6842366;rs7683874;rs4689128;rs16840358;rs4546243;rs10937822;rs10937823;rs13353636;rs17828052;rs7693926;rs4234818;rs10937827;rs12506309;rs6857793;rs4689131;rs4689767;rs4689768;rs10000185;rs7656523;rs13128906;rs13117257;rs4689773;rs744356;rs744355;rs744358;rs6840716;rs7669478;rs11931489;rs7694823;rs10021708;rs6812745;rs6446607;rs16840471;rs6855453;rs10028107;rs4689138;rs11721353;rs11937027;rs882266;rs4637403;rs16840505;rs4290892;rs871938;rs7667548;rs11942379;rs6858110;rs7440772;rs4689786;rs10012347;rs6835799;rs4689789;rs11735301;rs4594727;rs734526;rs11933482;rs757240;rs16840617;rs10021084;rs16840670;rs13145735;rs12500950;rs4689798;rs4689801;rs6838261;rs12642344;rs10937844;rs4689806;rs2884800;rs886372;rs757239;rs4689808;rs4689810;rs4689148;rs2158275;rs11932646;rs2285789;rs11737898;rs6810814;rs2214459;rs10488964;rs6816649;rs7697323;rs2079169;rs2359633;rs2884743;rs13152166;rs16840826;rs1006467;rs886378;rs886376;rs4689825;rs2057723;rs2359630;rs4689830;rs12500759;rs766008;rs2359610;rs4689832;rs11726260;rs6816604;rs2285781;rs16840900;rs4689835;rs4689839;rs4689157;rs1544402;rs12233824;rs6843811;rs12499617;rs4689846;rs12507674;rs12500566;rs886374;rs13442;rs4689160;rs11097004;rs11732002;rs17618957;rs403611;rs4974949;rs1003212;rs7657667;rs50296;rs11723274;rs461304;rs2101122;rs7698671;rs922749;rs7654036;rs6839903;rs4440231;rs2732063;rs13148572;rs12503572;rs2732072;rs7677857;rs10213194;rs9790574;rs4395475;rs12511771;rs4478161;rs13119057;rs11726563;rs1473092;rs6447514;rs17598636;rs6847738;rs2350889;rs10016690;rs335273;rs335271;rs10008278;rs335286;rs335288;rs10029192;rs335306;rs335317;rs186750;rs335305;rs6813884;rs17226207;rs904243;rs1565901;rs1565902;rs17090504;rs2132074;rs2343249;rs11131329;rs723120;rs10018746;rs2172802;rs17239080;rs1497901;rs1948616;rs1497921;rs13124636;rs12233859;rs4552500;rs11735774;rs1497913;rs996208;rs12510774;rs4283700;rs7678046;rs12646895;rs2345049;rs2345047;rs12509742;rs17239136;rs2345043;rs11725404;rs6815347;rs1450903;rs10517547;rs7683391;rs1376307;rs11734607;rs2345041;rs2015569;rs7667328;rs10446786;rs13110933;rs1823535;rs6551665;rs6846033;rs9683662;rs6858066;rs11131347;rs1470724;rs6551666;rs12648453;rs10517549;rs6843945;rs734644;rs17239205;rs995447;rs1510925;rs1397545;rs1397543;rs1397548;rs17292128;rs10017760;rs2271339;rs13115125;rs1510920;rs6827266;rs1397546;rs1022139;rs11736888;rs9993397;rs10030005;rs4241599;rs4252845;rs4252828;rs4241602;rs4252782;rs356174;rs11931074;rs356220;rs3857059;rs2736990;rs356191;rs356188;rs3775439;rs12502363;rs3889917;rs2197120;rs1866995;rs894278;rs3822095;rs2619372;rs1812923;rs3775461;rs11097238;rs2583978;rs2583985;rs2301134;rs10516848;rs2736988;rs1789891;rs2173201;rs1614972;rs698;rs4147541;rs1789924;rs11499823;rs1662037;rs1614377;rs2851300;rs7661978;rs2732500;rs2851057;rs10000538;rs3804350;rs1880942;rs2037773;rs2251238;rs2851062;rs1358312;rs6851231;rs10516474;rs3804357;rs17828764;rs2732504;rs17030746;rs9990811;rs17030758;rs1876267;rs2732510;rs10516473;rs2659546;rs12639641;rs6820738;rs1506801;rs17030795;rs2732514;rs963065;rs1405688;rs2695213;rs2695219;rs4478191;rs10030389;rs13142024;rs2659501;rs4699110;rs2659504;rs2850982;rs2850983;rs1848116;rs2659506;rs3811063;rs2850992;rs2659533;rs1157038;rs978373;rs2850950;rs2850373;rs2850965;rs2850969;rs2850971;rs2850343;rs2583401;rs6852347;rs1348161;rs10516469;rs17031191;rs6816703;rs4591626;rs11939704;rs4521364;rs6854834;rs10519755;rs1396055;rs1876476;rs9790518;rs11100901;rs12648228;rs13149290;rs988163;rs1027841;rs13128681;rs12499988;rs1979974;rs7658706;rs7679068;rs13119482;rs4835265;rs12332040;rs6816078;rs11930385;rs1472866;rs2048161;rs7687929;rs6537382;rs6537383;rs723794;rs971337;rs6855363;rs2162100;rs17035181;rs983473;rs1816164;rs4691381;rs10008978;rs2974254;rs10517655;rs2911941;rs6811964;rs342317;rs1469243;rs193177;rs17035412;rs6812101;rs11728198;rs4691383;rs7676376;rs10517660;rs10010472;rs2083789;rs6845322;rs1443237;rs6833575;rs7674099;rs11736382;rs3749494;rs10517987;rs2634932;rs77929674;rs12509086;rs17540046;rs2046770;rs7671946;rs1387329;rs75486033;rs3762853;rs3762855;rs1994530;rs3828494;rs9631781;rs9284933;rs6853665;rs17540220;rs1387330;rs11942034;rs1565265;rs6848102;rs6552758;rs2018241;rs2634974;rs1000775;rs2246498;rs2712119;rs2712120;rs17540470;rs2634971;rs4692931;rs2634945;rs10018879;rs4306922;rs2451039;rs11728342;rs2634951;rs79146462;rs2712154;rs7680471;rs12504234;rs2029385;rs10012902;rs2634959;rs13353710;rs2712126;rs2029386;rs2243724;rs2710832;rs6820425;rs6552549;rs2726797;rs2726792;rs2675534;rs2675531;rs2309684;rs955638;rs1516537;rs7668966;rs7669582;rs7670222;rs10520528;rs1516530;rs4861505;rs2168682;rs13148469;rs6814097;rs2045407;rs13137861;rs6552560;rs13123380;rs930878;rs17073211;rs1878221;rs897844;rs2045405;rs11940045;rs11935545;rs13109905;rs7694113;rs17073248;rs10520531;rs2168681;rs10050018;rs11132124;rs11132125;rs17073286;rs12498833;rs921961;rs2045404;rs11736941;rs727695;rs13132492;rs1031619;rs6830998;rs10012537;rs9312297;rs2045409;rs4861512;rs1531218;rs719629;rs719630;rs961533;rs2124983;rs10461323;rs11132133;rs13118590;rs13145928;rs1350317;rs17322306;rs6838995;rs13106786;rs7670943;rs10520533;rs11736841;rs4862074;rs925668;rs7671649;rs869240;rs11731599;rs6812487;rs7681966;rs4428328;rs13144500;rs7674760;rs925669;rs1514484;rs9990438;rs7670017;rs10020119;rs6552578;rs10520536;rs13145682;rs10033526;rs6827360;rs11132137;rs7681745;rs6818877;rs6820811;rs17258479;rs11726016;rs12499296;rs908084;rs12504411;rs12639914;rs6841520;rs17325360;rs10004399;rs4507403;rs11722354;rs6552587;rs6850978;rs2037067;rs12186290;rs12498348;rs10020117;rs12648977;rs2309774;rs2309759;rs4535369;rs7684402;rs2871328;rs4861517;rs11938233;rs17073848;rs17327535;rs9990730;rs6845497;rs7694547;rs17073850;rs2309764;rs10434298;rs6858496;rs12498650;rs6552597;rs17073904;rs13101364;rs11721401;rs6829893;rs4557308;rs12648546;rs7670260;rs11132149;rs4496620;rs11736855;rs17329750;rs11737709;rs10520542;rs2309700;rs4862091;rs17074036;rs10017238;rs17074042;rs17264314;rs10007572;rs17330237;rs4467618;rs6848256;rs12500335;rs17074066;rs3805200;rs2309772;rs2309777;rs17267298;rs6858295;rs4862103;rs11729525;rs4862105;rs12501768;rs2178094;rs7675251;rs4862396;rs4647693;rs2720376;rs2019978;rs11930659;rs4862717;rs4241833;rs1280102;rs1973352;rs10009030;rs2637777;rs11941966;rs1280100;rs1280099;rs3733406;rs328438;rs10008621;rs328419;rs328418;rs7663350;rs450320;rs328432;rs328431;rs1388297;rs6553016;rs10434309;rs6553017;rs167853;rs2130910;rs10155467;rs2130909;rs162182;rs4862723;rs327080;rs327079;rs370357;rs455600;rs10002129;rs10020743;rs6818461;rs455219;rs327070;rs11939575;rs3733413;rs3733414;rs3733415;rs327095;rs327102;rs960761;rs7698262;rs6878087;rs6555059;rs7714944;rs7725227;rs1873926;rs4147769;rs4147770;rs3776150;rs3776148;rs1018120;rs17535721;rs3822362;rs3756346;rs3756345;rs3756343;rs4147774;rs4147775;rs4975851;rs4975853;rs11953620;rs4975854;rs11741881;rs460446;rs388154;rs164006;rs32595;rs11747048;rs26286;rs32593;rs164351;rs17299506;rs26118;rs32571;rs164109;rs32339;rs26135;rs27665;rs26291;rs39617;rs32549;rs32388;rs26136;rs149123;rs354312;rs354286;rs354289;rs58465394;rs1967180;rs16903338;rs164861;rs10513170;rs165095;rs30616;rs39856;rs17302408;rs706271;rs30632;rs30633;rs42204;rs42405;rs17303923;rs30623;rs247138;rs4702029;rs173948;rs256416;rs434279;rs30791;rs42259;rs10065203;rs30774;rs28343;rs42206;rs13356126;rs30608;rs42404;rs10056415;rs890937;rs358753;rs27761;rs27114;rs27111;rs26092;rs27109;rs27104;rs26106;rs706282;rs706283;rs26098;rs27480;rs13180883;rs26086;rs1058310;rs32815;rs32811;rs32808;rs26209;rs4867522;rs10941060;rs10521004;rs256602;rs25754;rs29967;rs696155;rs194381;rs1501727;rs13158954;rs3813474;rs10042589;rs256651;rs16891337;rs256649;rs6866077;rs97795;rs408758;rs418591;rs4242083;rs6882270;rs16891371;rs4538612;rs7730682;rs13185934;rs12188767;rs13153550;rs10461703;rs1423535;rs9292501;rs13176570;rs7729905;rs10941071;rs4421110;rs13165202;rs12520271;rs4078398;rs4077000;rs4574547;rs7703871;rs9791011;rs4337859;rs13164825;rs6868223;rs6451006;rs4621563;rs4866357;rs12516835;rs12188318;rs4343844;rs4321753;rs4476726;rs13158685;rs4437379;rs10062990;rs7719969;rs4866362;rs10472887;rs2032877;rs966857;rs966855;rs10054073;rs1423489;rs12522957;rs1423476;rs4866381;rs1423479;rs11948306;rs9784618;rs4866383;rs4866384;rs1966796;rs1423482;rs6895637;rs1562245;rs7712324;rs10521007;rs1423485;rs967409;rs4866385;rs7724739;rs6866568;rs1374021;rs10941091;rs717765;rs10055310;rs1445911;rs10941092;rs895367;rs1867718;rs10941100;rs12514368;rs12652514;rs2548032;rs1374020;rs1363880;rs961252;rs2548024;rs2591724;rs1423300;rs1374017;rs2548020;rs13187441;rs17501324;rs13155761;rs7709003;rs1364044;rs4866399;rs10521011;rs6872379;rs6872395;rs4147732;rs2279516;rs1532163;rs4147734;rs256108;rs524289;rs1994648;rs2637002;rs3103600;rs256085;rs365358;rs4147735;rs424955;rs432020;rs381575;rs11743262;rs2124948;rs2636993;rs365578;rs42565;rs31303;rs31302;rs12517465;rs10513019;rs372215;rs451591;rs4147736;rs2607508;rs256116;rs4147737;rs12515547;rs12522533;rs4147739;rs31308;rs256094;rs4147740;rs4147742;rs445347;rs2607506;rs2637030;rs4147744;rs439552;rs2290697;rs567;rs4605828;rs17476297;rs10805837;rs17476583;rs622266;rs2545638;rs13328204;rs34896;rs11745143;rs34899;rs34900;rs7717280;rs3756708;rs13188464;rs3777218;rs3822754;rs888808;rs3777215;rs3822753;rs12522843;rs12351;rs10515229;rs17085096;rs6556882;rs6894498;rs13173742;rs12514805;rs252703;rs10447299;rs6874598;rs12655690;rs6882277;rs365807;rs252815;rs252818;rs17412225;rs252813;rs6868410;rs185221;rs2731840;rs252802;rs17533273;rs187557;rs252991;rs3843490;rs17448944;rs152608;rs153114;rs152600;rs152599;rs17533525;rs152595;rs1835111;rs537500;rs3909464;rs152580;rs10491390;rs151957;rs26247;rs3890134;rs2288385;rs636137;rs29543;rs26242;rs25997;rs25970;rs17534089;rs31717;rs27681;rs12520677;rs1196516;rs25976;rs10491393;rs26249;rs151943;rs10491394;rs6894788;rs152558;rs153118;rs152555;rs250253;rs17534319;rs395561;rs464250;rs462885;rs6884705;rs163895;rs662627;rs849520;rs467089;rs341272;rs163888;rs352603;rs677797;rs2484103;rs164699;rs164700;rs6881619;rs12519552;rs597083;rs641406;rs103840;rs4957704;rs180791;rs9328010;rs3864269;rs2112912;rs12519591;rs26724;rs26728;rs17160255;rs4090594;rs164691;rs164694;rs164840;rs352602;rs27550;rs35419;rs149382;rs10074258;rs26731;rs17160324;rs7732162;rs1490827;rs6887589;rs17351329;rs873136;rs1304902;rs10055714;rs9327402;rs12189000;rs6595693;rs463963;rs10068159;rs10057227;rs10478724;rs12652823;rs1549189;rs4836251;rs10519906;rs10519907;rs7733479;rs17595984;rs10519910;rs10478726;rs2408632;rs1469044;rs7732081;rs11740466;rs1422270;rs2112480;rs1422269;rs10038888;rs4836256;rs7737127;rs11241891;rs6897488;rs4426911;rs11744511;rs7736235;rs6886050;rs4836263;rs9327407;rs11241895;rs4526101;rs4836266;rs4836267;rs4358517;rs1026928;rs6888676;rs6895921;rs6595714;rs1552243;rs803224;rs778591;rs778592;rs778593;rs778594;rs4960006;rs4960008;rs6597081;rs13204938;rs9502208;rs4959307;rs2007513;rs742575;rs11756102;rs12206701;rs714112;rs234427;rs730594;rs2145373;rs9328293;rs17736496;rs1535298;rs6908240;rs2875980;rs17736905;rs10485196;rs6905457;rs6924717;rs9502289;rs9405818;rs9392671;rs797145;rs708036;rs797134;rs2552298;rs1535292;rs811275;rs797126;rs9405828;rs708037;rs797147;rs3763182;rs2432808;rs2503829;rs797151;rs11243007;rs2432749;rs6932040;rs2326627;rs7770766;rs2432755;rs12525112;rs1895646;rs2503814;rs2432794;rs2432793;rs2250867;rs11243010;rs2250354;rs4959338;rs11751802;rs11752854;rs9392684;rs11243011;rs9405267;rs2432762;rs9378950;rs9392686;rs2113691;rs6938112;rs200198;rs183221;rs17140468;rs1014966;rs414830;rs391789;rs2503838;rs2791458;rs9405834;rs2432798;rs2503800;rs760612;rs433295;rs200215;rs2503801;rs191833;rs9502305;rs386501;rs395394;rs9392082;rs574716;rs2472867;rs9405272;rs4409225;rs12199468;rs17140654;rs1015139;rs11243014;rs9328308;rs12204218;rs9502311;rs9328309;rs7763423;rs9405273;rs6923467;rs9405274;rs9405842;rs9504431;rs2326613;rs7749599;rs4960098;rs6937827;rs2875998;rs10484312;rs7756326;rs7765654;rs7746509;rs9378429;rs11752390;rs4960102;rs17140870;rs9378430;rs7756622;rs6597147;rs1983561;rs7767977;rs2142737;rs12206147;rs4573125;rs11243020;rs12202026;rs4960110;rs2013289;rs9504439;rs9378969;rs7744153;rs4323358;rs9502321;rs9328321;rs9504449;rs11756138;rs926312;rs6597148;rs7738833;rs2018284;rs2092141;rs6597150;rs11962015;rs4959341;rs7743714;rs2326632;rs4960116;rs6597153;rs9405858;rs12525101;rs4960119;rs12663382;rs4960120;rs10484314;rs4960121;rs9504466;rs9328324;rs765878;rs1983563;rs1977057;rs11243027;rs1008198;rs2064108;rs9378437;rs10484316;rs3828857;rs12174223;rs6918561;rs9405859;rs760675;rs12215495;rs9405281;rs7756967;rs13191165;rs1977058;rs12153956;rs13206042;rs7741438;rs6924018;rs17292578;rs9405868;rs6926631;rs6926774;rs2145980;rs7740019;rs2326673;rs17141252;rs7766672;rs17133302;rs1125513;rs1535587;rs3863223;rs11243081;rs1674067;rs10498668;rs17379732;rs9392767;rs9328354;rs2038552;rs9328355;rs1902944;rs7774436;rs986158;rs988256;rs1058242;rs1902946;rs17393473;rs12198109;rs2326765;rs17142157;rs9379030;rs9405920;rs4422662;rs9328360;rs9328361;rs12200621;rs1929088;rs2815816;rs7767578;rs4455715;rs1360356;rs10900986;rs7749518;rs2774511;rs13212410;rs1761928;rs7767612;rs7772062;rs7760746;rs7748118;rs12198111;rs7772575;rs945144;rs12192707;rs11243096;rs6929885;rs708039;rs1535706;rs11965794;rs6919894;rs1296391;rs849056;rs849057;rs7746665;rs849050;rs1535708;rs6928481;rs708064;rs1889508;rs1761938;rs1294468;rs554653;rs594074;rs9328368;rs623810;rs636574;rs681505;rs559443;rs6931568;rs1330802;rs9504848;rs2039510;rs1999261;rs1999652;rs9405942;rs4959388;rs977785;rs6597220;rs3804464;rs9328374;rs9328375;rs9328376;rs4246076;rs9405309;rs9328377;rs4960221;rs2326809;rs2294461;rs932364;rs3789766;rs6934234;rs763405;rs3804474;rs7770797;rs2251702;rs4074236;rs9379692;rs9358803;rs9348646;rs4712856;rs4610554;rs9461073;rs4712860;rs10946731;rs3813680;rs4451128;rs9393592;rs9467333;rs9393593;rs4437459;rs4236033;rs2817747;rs1884159;rs2747666;rs10946735;rs2474149;rs2747680;rs10484893;rs2747679;rs1154967;rs1007237;rs13214001;rs734014;rs17671350;rs2817722;rs926850;rs2817725;rs932494;rs2747676;rs990958;rs606162;rs216259;rs2078527;rs2744267;rs9379751;rs10456320;rs2744294;rs1883393;rs2690129;rs2328878;rs12055697;rs4712905;rs9467465;rs7752524;rs9295654;rs9467466;rs999039;rs4712908;rs7764258;rs9295655;rs2690110;rs2690107;rs7769912;rs5009712;rs2690078;rs1983578;rs1983579;rs2206194;rs16890409;rs2744229;rs12192517;rs1076668;rs760864;rs2690095;rs2690098;rs2328853;rs11967836;rs2690059;rs7748771;rs11759658;rs10946765;rs6933921;rs13215347;rs10456044;rs926403;rs9467478;rs7760906;rs1927695;rs9461148;rs12211739;rs215012;rs4712925;rs10498723;rs716796;rs716797;rs7751391;rs9461157;rs4712929;rs880226;rs9467496;rs17317669;rs13217807;rs12201737;rs12173289;rs6912426;rs4440453;rs4368803;rs9358854;rs1543603;rs9467504;rs9461167;rs2076890;rs12191318;rs7742896;rs6921589;rs12213948;rs7774567;rs9358856;rs969645;rs722086;rs6456681;rs12524673;rs6900224;rs9358858;rs10498725;rs6456683;rs12525342;rs4320355;rs301396;rs9393646;rs9467524;rs10498726;rs9295663;rs2274089;rs1034050;rs7760799;rs407934;rs7769257;rs301371;rs12665641;rs16890706;rs184202;rs212939;rs214057;rs12526480;rs212929;rs212931;rs214064;rs441460;rs368638;rs214054;rs3827505;rs214066;rs3804123;rs1022492;rs3804121;rs2328879;rs12192342;rs3788994;rs1028318;rs9348687;rs3788991;rs1012898;rs1012899;rs7740510;rs2294345;rs6903765;rs2272824;rs2024874;rs10946785;rs3804103;rs2281071;rs1980449;rs1980450;rs2072843;rs3093662;rs3130342;rs8111;rs8283;rs2228628;rs169737;rs499384;rs9469529;rs3748079;rs4711332;rs7769019;rs4713646;rs6935686;rs12529825;rs6457738;rs1570760;rs4259245;rs999943;rs2296343;rs2296341;rs2296340;rs1536041;rs2296337;rs1536036;rs2229634;rs7769838;rs729424;rs10947427;rs4713653;rs4713654;rs2296329;rs2296328;rs4711338;rs3818528;rs684119;rs12664825;rs2297336;rs324145;rs324146;rs9381308;rs9381563;rs9296559;rs9473121;rs12523687;rs9395267;rs1385741;rs9296562;rs6458573;rs13191654;rs9395285;rs6936632;rs1485780;rs1485781;rs9349417;rs10948367;rs16876120;rs9350586;rs240408;rs431116;rs9360898;rs319044;rs17068251;rs9372162;rs2883210;rs11758333;rs7749317;rs9398133;rs7762721;rs6940398;rs7775895;rs4946839;rs12195397;rs4440495;rs3924727;rs9486654;rs9486655;rs9373955;rs7748110;rs3734747;rs2243869;rs12661385;rs2818258;rs9386654;rs9373957;rs864691;rs1358414;rs846964;rs846965;rs1527876;rs7751374;rs2064603;rs846985;rs4946846;rs2914;rs957115;rs6912306;rs7754879;rs846995;rs846996;rs9373966;rs847000;rs847001;rs847005;rs9374007;rs10484904;rs17069204;rs1064346;rs9374013;rs2001144;rs7769514;rs1268086;rs1268087;rs9388454;rs9375411;rs11967627;rs549438;rs622936;rs9401850;rs490361;rs9321057;rs17708107;rs584032;rs481233;rs9401851;rs9491521;rs7754833;rs2065168;rs2456110;rs17745584;rs1570383;rs6919947;rs3757213;rs6941158;rs1322756;rs6900852;rs4897160;rs9401855;rs9791366;rs1322755;rs9482716;rs1567;rs10872303;rs10447437;rs1360606;rs9389508;rs1333224;rs9376279;rs734670;rs2235436;rs2179298;rs13200244;rs9494794;rs1000738;rs10428802;rs9390022;rs4895598;rs12526857;rs538289;rs197490;rs197486;rs197482;rs578343;rs6930478;rs197476;rs12524093;rs197470;rs197467;rs197465;rs197462;rs638880;rs197459;rs197505;rs126343;rs197511;rs12525269;rs2328388;rs527870;rs559818;rs512808;rs576809;rs12190656;rs9791312;rs7752766;rs493985;rs9373363;rs6570530;rs118657;rs198646;rs13195550;rs12216122;rs12203103;rs198652;rs728589;rs12203708;rs12190352;rs12190015;rs765875;rs763535;rs198674;rs198683;rs8180684;rs9390026;rs12196051;rs12205042;rs7762008;rs9496475;rs9403421;rs6923298;rs9496482;rs1855561;rs2095369;rs10455771;rs3756988;rs3756987;rs7773373;rs3127176;rs3117162;rs2016588;rs2009874;rs1033522;rs981624;rs3117148;rs2273067;rs2073138;rs926657;rs9295089;rs1738074;rs380885;rs212402;rs169858;rs13229903;rs12699165;rs10486106;rs17163764;rs218979;rs1616965;rs218969;rs218968;rs1989161;rs12540223;rs4722195;rs6461676;rs2033670;rs2270101;rs17150913;rs6461845;rs6461847;rs10951046;rs12700583;rs10951063;rs739750;rs1018930;rs978095;rs2245302;rs2391085;rs2023859;rs2097758;rs877834;rs1076219;rs929255;rs12537814;rs757202;rs6461852;rs11763256;rs10085751;rs11980921;rs1608778;rs1830035;rs1404676;rs4147635;rs4147632;rs4147631;rs12539809;rs9656304;rs12538107;rs1525636;rs940800;rs805776;rs12671023;rs805779;rs1804527;rs10952549;rs2242601;rs4725617;rs4726618;rs4726782;rs6953776;rs2140841;rs17402143;rs2692359;rs12703766;rs10500163;rs10248963;rs11767161;rs4520081;rs1917936;rs13239387;rs7788768;rs12703780;rs4612252;rs11765641;rs11520906;rs802522;rs2430327;rs1405109;rs17170033;rs6464749;rs11973844;rs17170042;rs13235449;rs10231549;rs17503262;rs6972458;rs965003;rs10225674;rs4437559;rs1860684;rs6464757;rs17170068;rs10238194;rs13237342;rs75168528;rs1718075;rs1639480;rs1724528;rs1639489;rs802196;rs10242387;rs1526158;rs2021559;rs7781575;rs1011486;rs10255515;rs17170100;rs10264684;rs10279409;rs700273;rs700276;rs700278;rs696773;rs700281;rs10952645;rs6942736;rs801970;rs1917950;rs2693406;rs2693405;rs17513926;rs17586018;rs13227381;rs2693394;rs12154459;rs802012;rs802008;rs10952646;rs10273967;rs17587202;rs7789059;rs454612;rs347180;rs347206;rs347223;rs347220;rs17589065;rs12536200;rs766094;rs7789802;rs12540802;rs10952650;rs2533084;rs717171;rs1494458;rs2642487;rs2642483;rs1494453;rs2642504;rs2533096;rs12113836;rs344470;rs7777225;rs344465;rs11769410;rs10487921;rs1472258;rs6956550;rs986062;rs13231314;rs10487920;rs10230326;rs10952661;rs11977396;rs10952662;rs11972861;rs2727632;rs11974784;rs9801492;rs6955130;rs7780475;rs4628184;rs4367451;rs7811958;rs6961248;rs10262822;rs4537227;rs12703845;rs6942401;rs10230479;rs7341537;rs12703846;rs4529377;rs7784949;rs7810174;rs7794074;rs10216156;rs11982298;rs12703848;rs6946957;rs10242195;rs13224666;rs10081175;rs10243212;rs1524339;rs4368897;rs12703875;rs6945085;rs10248780;rs12669418;rs10281702;rs1524341;rs4598172;rs1608628;rs7804520;rs1524346;rs1524347;rs2372808;rs10255503;rs7812091;rs12535177;rs2159472;rs6980283;rs10266239;rs10266622;rs758678;rs2888440;rs10261458;rs11980309;rs11770843;rs6962089;rs4726818;rs7806761;rs3807570;rs924146;rs10500170;rs7792380;rs10085609;rs10952674;rs4725704;rs903900;rs7457112;rs4282491;rs1908765;rs7795067;rs17487146;rs6949525;rs6966651;rs1496542;rs1603450;rs7806237;rs1496547;rs7803889;rs2036118;rs6943628;rs1390723;rs1496544;rs1496545;rs9648689;rs11761111;rs11763492;rs985419;rs4725709;rs1496549;rs9769600;rs17170378;rs12112963;rs7790788;rs10279700;rs4726834;rs1472361;rs4637733;rs11763543;rs12703890;rs12531764;rs1525215;rs10952677;rs1404707;rs2620440;rs1467330;rs2692179;rs6959535;rs10500175;rs2692139;rs2692136;rs2692133;rs2620472;rs13224673;rs826790;rs6973542;rs747139;rs826802;rs7791755;rs1404699;rs7784277;rs10276770;rs7798078;rs826821;rs826822;rs826823;rs10500179;rs10268483;rs1357896;rs826809;rs10250570;rs826810;rs700303;rs10272638;rs6964021;rs12155219;rs1528514;rs12531630;rs826660;rs826655;rs1406288;rs10500187;rs10251377;rs1351312;rs826645;rs1528529;rs4726860;rs7779225;rs2022225;rs7790550;rs1528528;rs6464810;rs7783425;rs7783548;rs10952682;rs4726870;rs1018995;rs1528523;rs13230403;rs1528521;rs2286125;rs6464815;rs1406284;rs6978820;rs1528510;rs1830343;rs1919190;rs1358541;rs1018991;rs7781317;rs11762071;rs971818;rs7808274;rs10487689;rs1541415;rs1528512;rs10226360;rs10282028;rs851845;rs1024528;rs11764315;rs851814;rs6464816;rs10487690;rs17170584;rs700318;rs851826;rs851821;rs6952758;rs6980460;rs4425670;rs2074712;rs2240376;rs5003024;rs6464830;rs10259411;rs7794693;rs10229818;rs11773848;rs10244661;rs11975946;rs12668061;rs1860135;rs4272288;rs10243377;rs7783626;rs10244236;rs4314574;rs6947112;rs17327575;rs851727;rs700315;rs700316;rs4725745;rs700317;rs2373177;rs1404737;rs12056208;rs4392814;rs17417231;rs10500192;rs7791979;rs10265558;rs10085579;rs851654;rs700319;rs851674;rs851697;rs17824362;rs851685;rs17824874;rs7785839;rs17824941;rs17824995;rs1723430;rs851715;rs17825525;rs851712;rs851708;rs851705;rs1177007;rs2011815;rs1013335;rs6958954;rs2888536;rs2373270;rs10233755;rs2710102;rs2708240;rs2538990;rs2708244;rs17236239;rs11980029;rs2538976;rs10488350;rs2538975;rs2215798;rs2710109;rs4725752;rs2538971;rs2538966;rs7794222;rs10238572;rs11561916;rs13225365;rs13438769;rs2538959;rs7794874;rs2539000;rs4726896;rs2710091;rs2707575;rs13230414;rs2707579;rs1922886;rs1922885;rs1882687;rs1997530;rs2246970;rs2707593;rs10229688;rs12534783;rs2708285;rs2254307;rs4296960;rs10240503;rs11771941;rs10263964;rs2710079;rs2189883;rs6958434;rs17170777;rs715183;rs6942912;rs1541412;rs10261595;rs10280388;rs4725759;rs10266911;rs993715;rs4571660;rs2888547;rs4726915;rs10281326;rs11773676;rs1990058;rs1990057;rs17545705;rs2710144;rs2710143;rs11762995;rs2527051;rs2527049;rs7797894;rs2710126;rs10271435;rs10485846;rs10485845;rs2707559;rs983771;rs10441210;rs7809670;rs964103;rs7798592;rs6464854;rs7791252;rs17170840;rs10256700;rs1859539;rs17548486;rs6967121;rs2906308;rs2972126;rs2906302;rs10256938;rs2906300;rs10264662;rs963314;rs2906294;rs2972110;rs6973203;rs2074711;rs2972112;rs2972121;rs1859537;rs2972102;rs17170876;rs2972100;rs13230925;rs17170878;rs1015931;rs6956460;rs4726925;rs10245185;rs4382390;rs4486103;rs4421277;rs10254641;rs4526286;rs4520084;rs4513897;rs4291186;rs2373347;rs10263021;rs1529154;rs6952506;rs4725770;rs1881726;rs1534702;rs12673040;rs10952737;rs1406603;rs6945371;rs1406596;rs4726937;rs17433476;rs11980146;rs11772818;rs1881722;rs12538984;rs10952739;rs12670839;rs4501499;rs2888553;rs17170929;rs17170932;rs3801975;rs10464461;rs12539824;rs6973491;rs12111911;rs17170936;rs10952744;rs6964680;rs10952748;rs1919694;rs1918291;rs10224881;rs10225169;rs9640521;rs6968094;rs4726946;rs13244714;rs1110038;rs6956705;rs12673933;rs11514853;rs11771834;rs6979974;rs6946212;rs10264551;rs10273912;rs4726952;rs1918296;rs1918295;rs7779793;rs1177935;rs10277969;rs7809658;rs17170960;rs9648853;rs1177924;rs10278502;rs4487670;rs2011699;rs10952753;rs6464875;rs12531117;rs1177951;rs1177946;rs17523814;rs1637863;rs1637837;rs4726964;rs4726968;rs886972;rs10242598;rs10273784;rs10277339;rs6946279;rs1034865;rs10215248;rs4725782;rs987456;rs2530311;rs2530310;rs855676;rs709063;rs855679;rs855686;rs709060;rs1076277;rs2074691;rs4725830;rs975017;rs757725;rs740112;rs7791767;rs2074697;rs10261977;rs2069459;rs17064297;rs9802017;rs6558551;rs7387547;rs4875952;rs11136430;rs11136431;rs13278409;rs10091778;rs9693412;rs7007884;rs749822;rs6558556;rs11779733;rs13277792;rs2294030;rs12674789;rs12541537;rs7003969;rs17829629;rs3735866;rs3735867;rs3824134;rs12545104;rs3735869;rs4875946;rs7011997;rs7842534;rs3824139;rs7014895;rs11779246;rs4242520;rs7826500;rs4474061;rs2272712;rs3758012;rs7013741;rs3758014;rs13258210;rs1006520;rs7836624;rs12679580;rs13280012;rs11991630;rs2294035;rs4876274;rs13261404;rs2069169;rs12548089;rs6990129;rs11995882;rs4379489;rs7004405;rs17756915;rs11136442;rs4242549;rs17830000;rs7386814;rs2272613;rs2272611;rs3779704;rs13279485;rs3779707;rs3824141;rs7386016;rs13262708;rs17830054;rs999545;rs17064407;rs17830077;rs2280823;rs2280822;rs2280821;rs17830107;rs3779713;rs4876268;rs6999840;rs6991392;rs14375;rs6981540;rs7006457;rs12547074;rs13269070;rs17757154;rs4532638;rs6981972;rs2604135;rs921777;rs17078893;rs6989916;rs2627283;rs341744;rs7816764;rs7840244;rs12682123;rs583087;rs897275;rs677637;rs584541;rs2670063;rs1513337;rs653808;rs1979509;rs865303;rs663659;rs2670072;rs1872232;rs4875857;rs2062304;rs2670083;rs666276;rs623202;rs671958;rs652282;rs643229;rs649296;rs664600;rs661979;rs593523;rs622765;rs13277378;rs10087149;rs11786445;rs4876061;rs12678043;rs17079099;rs682133;rs681667;rs603688;rs666813;rs6558698;rs694565;rs13280616;rs11783560;rs10089936;rs11136562;rs7387065;rs7388550;rs11990503;rs7818796;rs13249456;rs6558702;rs10081578;rs1037842;rs13264238;rs2219569;rs2199279;rs7818200;rs10866945;rs11988388;rs1993679;rs17079217;rs11994799;rs10092374;rs10102984;rs7013027;rs6993396;rs6992732;rs7845867;rs7844468;rs1563863;rs17389813;rs9792343;rs11136568;rs11986048;rs11986105;rs17079298;rs7005969;rs1108095;rs1870616;rs6982967;rs11779522;rs7007301;rs7818488;rs7013604;rs10503189;rs7813351;rs7826147;rs7826548;rs13253818;rs11782360;rs12544685;rs13249187;rs7841854;rs4875731;rs13277425;rs4875742;rs11993207;rs3824271;rs3802292;rs750318;rs12542474;rs10503195;rs10503196;rs10216636;rs7002853;rs7841865;rs2045637;rs2045638;rs2045640;rs7837404;rs17079488;rs13273359;rs10046663;rs12545633;rs2406358;rs11136584;rs13268155;rs13250365;rs11998250;rs1460404;rs17079527;rs7823658;rs7846371;rs11136586;rs1460399;rs7827348;rs2440721;rs7828114;rs10104470;rs7004125;rs259856;rs7004481;rs17391019;rs1460402;rs10099847;rs10216980;rs10216986;rs2125952;rs17319192;rs10086940;rs13251009;rs17079568;rs7816370;rs17079571;rs13261550;rs983779;rs983780;rs11775083;rs898505;rs7823098;rs12545450;rs12544537;rs1442398;rs10085969;rs4875111;rs10101045;rs10099364;rs17079629;rs11988224;rs259867;rs2028742;rs10091407;rs17079664;rs7845677;rs1442403;rs1442404;rs1477423;rs12216867;rs1540507;rs4546683;rs1467980;rs1562116;rs1442407;rs1442410;rs7814326;rs7819976;rs10104274;rs17391551;rs17063092;rs17079694;rs2081279;rs9650505;rs12542184;rs12542756;rs7010127;rs6991834;rs17391801;rs905502;rs10110184;rs17391886;rs6558750;rs11136596;rs13269823;rs10108636;rs9650506;rs4355794;rs11775853;rs6558759;rs1442393;rs11777638;rs2406459;rs1442399;rs12676614;rs718121;rs718119;rs4875574;rs17320091;rs12545641;rs17320105;rs924730;rs1503277;rs2052599;rs10091831;rs1007010;rs17320243;rs997481;rs10503201;rs4403431;rs924737;rs2406351;rs2052600;rs924726;rs4875609;rs4875611;rs10106558;rs17079951;rs149756;rs11775610;rs2654478;rs2551044;rs11777148;rs11777577;rs2551043;rs963155;rs10091826;rs1444613;rs11783858;rs12546513;rs10102960;rs924733;rs924732;rs1096505;rs13280571;rs1442400;rs11136609;rs11136611;rs1348267;rs9773092;rs11774749;rs12681884;rs13268772;rs7350119;rs13253492;rs13272021;rs17065935;rs10089434;rs10107025;rs13270161;rs13278552;rs7842576;rs11985163;rs13257496;rs7015057;rs10092265;rs7011397;rs895696;rs1979830;rs11785551;rs11136620;rs9969557;rs1178231;rs1161534;rs1161531;rs11779016;rs1161518;rs17066034;rs6989901;rs2654484;rs6996823;rs270089;rs1553183;rs270083;rs270081;rs270079;rs270074;rs270066;rs4461920;rs270065;rs270063;rs1875071;rs1499693;rs11778675;rs6991036;rs7007801;rs12548247;rs6995462;rs1875070;rs4875710;rs6558778;rs1499686;rs17394506;rs4875712;rs4875720;rs4875721;rs6558779;rs6558780;rs10106960;rs10100145;rs13250793;rs13258919;rs7836865;rs11783144;rs7844574;rs10087333;rs11777685;rs17066250;rs2055338;rs17322708;rs895702;rs895701;rs1532583;rs6993945;rs4875724;rs4493928;rs2100119;rs10106674;rs6983016;rs10090810;rs10108435;rs12114535;rs12114480;rs4875728;rs7840695;rs7820873;rs11778536;rs10104543;rs10092000;rs4413794;rs1026878;rs17066326;rs10096347;rs4875730;rs10101252;rs4503118;rs17066342;rs7844359;rs13266649;rs17066354;rs922790;rs9314497;rs10089209;rs12056919;rs7825970;rs11136641;rs2170481;rs7838120;rs13265032;rs13260637;rs13279490;rs17395021;rs11785740;rs7828513;rs1564573;rs7816319;rs13263218;rs13254503;rs7845006;rs17395377;rs17066457;rs4875743;rs4875744;rs7013570;rs986183;rs13258350;rs2449183;rs2469368;rs2449178;rs12541850;rs9650507;rs2469359;rs2469358;rs2469354;rs11992683;rs900217;rs900213;rs931203;rs931202;rs2449174;rs2469350;rs17396020;rs7815959;rs4875241;rs2449171;rs7821090;rs9644274;rs9644345;rs10093675;rs7842233;rs1471610;rs2469319;rs7840019;rs10097210;rs900232;rs2086586;rs1600857;rs4875755;rs3102099;rs2469313;rs922798;rs2449223;rs2449222;rs12674950;rs900227;rs2469312;rs13281285;rs9644346;rs12674904;rs11775463;rs17396885;rs2449215;rs2406985;rs10089138;rs1482210;rs11987743;rs1482203;rs2449194;rs1384195;rs17066721;rs1482207;rs17066733;rs7003067;rs6999124;rs2469407;rs2469406;rs17066769;rs2449202;rs11784696;rs17397421;rs2449204;rs1586030;rs13439830;rs11783239;rs1384197;rs7813880;rs2469395;rs2469390;rs2449211;rs2469389;rs2469385;rs10503214;rs13281956;rs7843378;rs2623630;rs1482196;rs1482195;rs2624087;rs2624088;rs2624090;rs6995469;rs17325824;rs6998429;rs2623612;rs2624100;rs4875252;rs10091095;rs13268988;rs7844132;rs6988965;rs2623607;rs4307367;rs17326146;rs2086532;rs2624074;rs7837233;rs4875772;rs2623589;rs2407122;rs17066956;rs2449208;rs4875773;rs4875774;rs17326642;rs12542452;rs17326670;rs11986814;rs4875776;rs12674750;rs10105599;rs6981596;rs7826370;rs4433172;rs7008391;rs2623570;rs2720797;rs7843888;rs11996752;rs12548366;rs7837830;rs17326768;rs13278122;rs13270179;rs4990839;rs1905029;rs1481717;rs2623755;rs2623749;rs13277081;rs17063147;rs2623746;rs2623744;rs17067182;rs2897573;rs1031977;rs10503215;rs17067208;rs6996403;rs7826718;rs1994048;rs12716598;rs13266405;rs4472537;rs2623702;rs13276152;rs2720823;rs2623708;rs11136659;rs17067292;rs10096790;rs2720840;rs11775948;rs10503216;rs13255936;rs717428;rs1545821;rs2623725;rs17327118;rs2720858;rs2623728;rs4875255;rs2720860;rs2449088;rs12543111;rs1481720;rs2469412;rs13270331;rs7825008;rs4363216;rs13278570;rs6558819;rs1994056;rs11136663;rs12678875;rs7816314;rs10095924;rs2623641;rs2623638;rs2720770;rs1982696;rs1481713;rs4875786;rs10503217;rs1471593;rs2720748;rs13282787;rs1383951;rs1383953;rs2623665;rs2720875;rs17327495;rs2623669;rs2720851;rs13281239;rs2623683;rs2623685;rs12550117;rs4527894;rs7015612;rs2954233;rs2720887;rs7840023;rs2954201;rs2929496;rs12680074;rs17744884;rs2720739;rs2623633;rs9693433;rs17063168;rs7007032;rs10110717;rs17807654;rs10088247;rs12682057;rs12681668;rs7824328;rs2975373;rs11778973;rs12549568;rs9314506;rs12543497;rs10216665;rs7341563;rs6991653;rs2954224;rs2930362;rs13253701;rs7016853;rs2930357;rs17067746;rs13274005;rs7012625;rs17067779;rs2975367;rs6558826;rs17067801;rs4626624;rs7830991;rs13259787;rs13258665;rs7017707;rs2975348;rs4388474;rs13257055;rs11989166;rs2930340;rs4875793;rs10097499;rs2627426;rs2930378;rs10107710;rs2975333;rs2688402;rs17067892;rs13271127;rs2688286;rs2688288;rs2930372;rs2688325;rs2554507;rs10216531;rs2954625;rs2554702;rs17328881;rs2975331;rs17067962;rs2948653;rs11779551;rs2688324;rs1464619;rs11136678;rs2554628;rs2627395;rs1582766;rs1582765;rs2954613;rs11783317;rs2954610;rs2204223;rs28407329;rs2627336;rs1834569;rs2930336;rs2554660;rs2554659;rs2627330;rs2688266;rs2975401;rs11784451;rs2554653;rs2688304;rs17068071;rs1426280;rs2627525;rs1523250;rs1464618;rs17068126;rs2980780;rs2627518;rs2740868;rs11779200;rs11779222;rs2975395;rs6984912;rs2740866;rs11136684;rs756094;rs756095;rs11136686;rs2912292;rs2554513;rs2740860;rs2627508;rs2930382;rs2688334;rs10503224;rs2740854;rs2449821;rs2740841;rs2627490;rs2554506;rs11136688;rs2140340;rs17068241;rs2740822;rs2627470;rs11785940;rs2627468;rs2627465;rs2627462;rs2554522;rs2627453;rs1529316;rs2688352;rs2740816;rs2688353;rs2049306;rs10448106;rs17068332;rs11136689;rs11997340;rs2740810;rs2554728;rs940155;rs2554675;rs13254073;rs17068473;rs2059581;rs1403593;rs6985195;rs7003719;rs12680867;rs2258845;rs2740973;rs2261759;rs2740968;rs2740962;rs12674864;rs12677415;rs2740955;rs2740953;rs11779813;rs2740946;rs2740942;rs2688276;rs2740940;rs17068550;rs2688388;rs2554599;rs4875262;rs2980796;rs2740933;rs2554585;rs2740931;rs2554583;rs2912268;rs7812972;rs7814462;rs2740924;rs2688358;rs2554566;rs2740914;rs4379463;rs12677236;rs17063211;rs10503228;rs2740910;rs12680399;rs2897595;rs2740909;rs2740902;rs4629888;rs4421367;rs4875264;rs17068727;rs17068729;rs2740898;rs3843921;rs7004524;rs2554555;rs12548766;rs2554545;rs2740885;rs2740884;rs2740883;rs2740882;rs2740878;rs6991934;rs2554704;rs1365280;rs1820437;rs2113669;rs2552130;rs1541718;rs2552143;rs11778620;rs2552145;rs2554638;rs2554644;rs2554646;rs11992309;rs10503233;rs17068867;rs17068870;rs17404086;rs17068893;rs10095133;rs11783062;rs17068917;rs4875274;rs10107611;rs12681834;rs10087392;rs918917;rs17404336;rs17068984;rs12674985;rs17332525;rs10107716;rs2194604;rs17404544;rs17069018;rs7828949;rs4242493;rs4606080;rs9314513;rs13259106;rs17404627;rs12549476;rs12544203;rs12164173;rs12155988;rs10094785;rs17069047;rs7816211;rs766045;rs10108082;rs1714791;rs17332797;rs1714789;rs11785511;rs2680611;rs11774235;rs17427521;rs3849823;rs9693752;rs12155841;rs1647354;rs9314519;rs17069130;rs1613009;rs1519177;rs1714812;rs1714813;rs6989761;rs1714711;rs3849825;rs17069139;rs6999426;rs2002195;rs17405018;rs3843923;rs17069157;rs4875294;rs17069167;rs7006672;rs17405197;rs4407898;rs2407308;rs1714741;rs10097159;rs1714757;rs3849833;rs1647302;rs9314520;rs10503238;rs17405426;rs12676505;rs4875302;rs4875303;rs7018112;rs17069257;rs17405538;rs5028016;rs6987253;rs4415339;rs11781720;rs11985852;rs11989624;rs2552111;rs2656298;rs7841311;rs17069379;rs710258;rs4875308;rs2552116;rs3914776;rs1714708;rs3860868;rs1647315;rs6991758;rs3889326;rs3849840;rs13249547;rs7829915;rs2407312;rs1714717;rs1401483;rs3849841;rs3849842;rs3843924;rs1394481;rs1714821;rs2680590;rs10094300;rs11992223;rs1714683;rs1714684;rs13270159;rs1504774;rs1700112;rs1504772;rs7844262;rs1700106;rs1632347;rs1700100;rs7011094;rs4404937;rs6998882;rs6984808;rs2407941;rs13259289;rs779110;rs2680599;rs2656285;rs1504761;rs779106;rs779105;rs17406688;rs4617179;rs4288395;rs1714701;rs17069790;rs924864;rs10503246;rs11136714;rs812941;rs2407940;rs10503248;rs7011065;rs17069831;rs4304342;rs17413239;rs1504757;rs17335036;rs2680606;rs10282904;rs7845852;rs9314521;rs4875313;rs10866965;rs13259084;rs11776123;rs10866967;rs12056601;rs12056602;rs1394475;rs11784834;rs12548881;rs11779243;rs10503250;rs4875322;rs4875324;rs7843009;rs9785155;rs10503252;rs13273923;rs10088254;rs11776902;rs7002661;rs12679077;rs10089891;rs4875329;rs4875330;rs11136729;rs4875335;rs10099850;rs10112705;rs10503253;rs1504753;rs1566861;rs17413763;rs1995536;rs1394474;rs12541979;rs10503255;rs1504754;rs1847570;rs11776532;rs10866968;rs1875897;rs10103498;rs10091031;rs10091134;rs10105113;rs10108270;rs10107472;rs10108725;rs7015864;rs6996351;rs13267437;rs6558864;rs9314526;rs11785309;rs4568637;rs6558866;rs11984458;rs11985125;rs17413882;rs17069985;rs7834964;rs7008571;rs10429391;rs10098869;rs4571752;rs2406695;rs3990909;rs10503256;rs11136732;rs10092429;rs2163308;rs10503257;rs10100309;rs1036556;rs13259606;rs2043116;rs10216514;rs1594353;rs1583651;rs1583130;rs11993860;rs1367320;rs11786916;rs10098163;rs11781210;rs11785440;rs1438208;rs17414118;rs1595468;rs6558872;rs4875101;rs7001270;rs11774916;rs1438214;rs11988906;rs7832757;rs13270991;rs1438210;rs1864517;rs1430448;rs1430449;rs7006904;rs11136741;rs7828233;rs10089026;rs7831167;rs6558876;rs1154037;rs1217651;rs13262986;rs1658815;rs1238056;rs7816189;rs11136742;rs17414411;rs1228293;rs1725132;rs10091211;rs1238884;rs7015105;rs1154044;rs7832058;rs1438197;rs980238;rs17414486;rs1438199;rs13251521;rs7015706;rs7000593;rs4478597;rs4875103;rs1658820;rs1658821;rs10088898;rs7007659;rs11781724;rs1217647;rs13269669;rs6990173;rs1217646;rs6558883;rs732468;rs732467;rs17070309;rs17336607;rs17414883;rs17070316;rs17070317;rs17070327;rs2163307;rs13278525;rs7006288;rs1217680;rs1217677;rs17336844;rs1217675;rs4875347;rs1217669;rs1217668;rs11136745;rs13250119;rs1529582;rs6558885;rs9314531;rs17415198;rs4875349;rs2959180;rs4875350;rs1725122;rs1725111;rs1154089;rs2915061;rs12545504;rs6991091;rs1725130;rs12676659;rs11997705;rs1217543;rs1217688;rs1658826;rs1864516;rs1985200;rs4609213;rs11994346;rs1112779;rs13275581;rs2056664;rs1113226;rs10106920;rs4875108;rs10108982;rs11136747;rs13273099;rs17070487;rs78333613;rs11136748;rs11994887;rs6996668;rs2406706;rs3920413;rs1526341;rs7010832;rs17416046;rs11786902;rs17070576;rs1983474;rs17344217;rs7831820;rs7357519;rs6992457;rs9314532;rs1997137;rs1949909;rs10090097;rs2725009;rs1344297;rs2725060;rs7843036;rs17416403;rs2466732;rs10097669;rs2725065;rs2617069;rs2617070;rs17070685;rs7017584;rs2725024;rs11997765;rs4875363;rs11784571;rs4875364;rs2617076;rs2617078;rs2617082;rs17070697;rs2617084;rs2724985;rs2617086;rs2617087;rs2724980;rs2617091;rs6998447;rs11774942;rs17070718;rs6990157;rs13259249;rs13259583;rs7009652;rs17070727;rs4875368;rs10503265;rs1382248;rs720005;rs1382249;rs11136757;rs11781113;rs6990838;rs17070764;rs13261356;rs2725014;rs2617102;rs1478271;rs2725015;rs1382251;rs2725043;rs2725045;rs1478272;rs2725047;rs7843182;rs1564179;rs2725042;rs2725012;rs2616972;rs17070836;rs1478276;rs10100024;rs2616982;rs2725019;rs10113503;rs17417225;rs17070864;rs1982628;rs13259288;rs2616984;rs1155851;rs17070881;rs10104818;rs1478278;rs13282923;rs1478280;rs2616991;rs10503266;rs10503267;rs2725083;rs1478281;rs13261335;rs4875371;rs4875372;rs2617001;rs2724972;rs2724974;rs17417724;rs2617009;rs2725007;rs7009980;rs2617044;rs7841173;rs2725004;rs11984453;rs2617042;rs10094093;rs2724996;rs10503269;rs899144;rs2725074;rs12543670;rs2617030;rs1351105;rs17070996;rs2617022;rs1038058;rs2617020;rs2617019;rs1904119;rs7816766;rs17071029;rs10092221;rs10282918;rs1038064;rs2617014;rs7813769;rs7844762;rs2725010;rs1158099;rs1471419;rs10503270;rs2617058;rs6558904;rs974790;rs2725080;rs2617049;rs10093574;rs10094500;rs1676965;rs17071110;rs1351107;rs17346747;rs1676979;rs293872;rs12676322;rs293873;rs899145;rs293874;rs293879;rs293881;rs293884;rs293888;rs10481373;rs1478263;rs7826378;rs1457186;rs1673235;rs11776625;rs7830723;rs10503274;rs7827261;rs1676945;rs1673257;rs7831951;rs2407592;rs17418933;rs12677376;rs9657369;rs4875115;rs1350309;rs1350308;rs6997881;rs12546236;rs4551379;rs1673247;rs1379326;rs1673243;rs1673239;rs6985100;rs6991080;rs10099673;rs10503277;rs10503278;rs10111155;rs10091902;rs17347502;rs10105707;rs7835487;rs10107565;rs6986423;rs6991428;rs12676164;rs17432165;rs17071304;rs17071305;rs4369008;rs4372021;rs17071306;rs4875117;rs4875383;rs10503282;rs10081503;rs10081504;rs11786617;rs1457185;rs921954;rs1457184;rs4875384;rs12682116;rs12675806;rs12675866;rs11136777;rs1457181;rs11779902;rs13251215;rs6992998;rs7010443;rs2028229;rs17071376;rs1457179;rs7008223;rs17347911;rs17432531;rs12679612;rs10106620;rs7016863;rs2028223;rs10092951;rs9314541;rs6985319;rs17432649;rs4256615;rs2407596;rs4875388;rs11775951;rs1866282;rs7833231;rs1457191;rs1457192;rs11774281;rs1992205;rs17348305;rs1379323;rs1457193;rs1379324;rs9657403;rs7018016;rs10087766;rs921952;rs7000406;rs4875396;rs4875397;rs6988310;rs12156083;rs9314546;rs1561360;rs7829048;rs11136782;rs12680966;rs6558924;rs2407667;rs4875398;rs1580188;rs7006552;rs12543335;rs2028227;rs1585165;rs2118564;rs2897732;rs2407669;rs11136785;rs11136786;rs11782915;rs11136787;rs2043810;rs10105204;rs6990325;rs6986644;rs13266795;rs7845668;rs13251949;rs17433116;rs17071776;rs731109;rs10081492;rs7816996;rs4496983;rs1992203;rs893465;rs7001869;rs10216422;rs4592061;rs12156233;rs13248460;rs4607643;rs11136793;rs9657404;rs9657371;rs13251350;rs4076510;rs11136801;rs12334744;rs13259602;rs10096103;rs4360312;rs6558944;rs4875417;rs7012396;rs12541538;rs12675859;rs13274629;rs13273876;rs11136809;rs7828071;rs7815832;rs13269761;rs10081536;rs11782341;rs7464891;rs7017888;rs10503295;rs10503296;rs6982358;rs11996295;rs12541020;rs12542818;rs7011965;rs4278171;rs17348854;rs7823766;rs7004026;rs17071968;rs4875427;rs7833750;rs10503297;rs3911307;rs2977729;rs2924726;rs3860870;rs3886808;rs11776188;rs4875428;rs1495087;rs1495086;rs7813286;rs6999669;rs11784308;rs1346593;rs882696;rs7821056;rs919401;rs10100797;rs10094534;rs12549184;rs12547525;rs7009698;rs2410277;rs4518671;rs1429088;rs1975057;rs4556089;rs2898420;rs11203713;rs994642;rs2042993;rs1579450;rs17657927;rs13253051;rs7009035;rs4831344;rs1366667;rs13256392;rs17577614;rs11782065;rs3788996;rs1864236;rs4623427;rs11774012;rs10081561;rs766472;rs1035972;rs7011443;rs7838101;rs354521;rs354519;rs10093681;rs354517;rs11776648;rs4831760;rs7818067;rs4416821;rs1421260;rs4273855;rs1421259;rs10104063;rs10109890;rs1421255;rs1421246;rs2721214;rs13281205;rs13248025;rs2721216;rs2721217;rs352750;rs17474411;rs2604340;rs2543146;rs11998428;rs2543147;rs918245;rs4831766;rs352755;rs13274016;rs17121874;rs352760;rs2168247;rs2543154;rs2009017;rs751687;rs352794;rs2604364;rs2604365;rs352797;rs13278598;rs352801;rs352804;rs1421240;rs352805;rs352806;rs352810;rs987926;rs1840418;rs1598294;rs1584963;rs352775;rs12677979;rs12682392;rs7836260;rs11782410;rs10099199;rs10090117;rs3739398;rs3739396;rs901933;rs901934;rs1010411;rs1565229;rs11203966;rs10888157;rs12545132;rs1565231;rs10503616;rs1979597;rs12681068;rs2465880;rs2634436;rs2717757;rs2717756;rs6984438;rs923391;rs10503617;rs11780899;rs1546001;rs2634429;rs7825137;rs2245642;rs12675535;rs2245373;rs2717716;rs2717719;rs17596349;rs2634446;rs13256522;rs2634449;rs10110600;rs1488925;rs17518171;rs2717743;rs2634453;rs13259983;rs56219143;rs2035681;rs2410573;rs2465884;rs2717751;rs10091332;rs6983527;rs13251595;rs1825975;rs2717763;rs10101988;rs10102929;rs9325833;rs17126924;rs13248882;rs7013632;rs1487759;rs17596751;rs10108055;rs13273158;rs76230805;rs13275678;rs13263020;rs13263545;rs6991100;rs1565136;rs13260536;rs2306824;rs1487742;rs767589;rs722311;rs13253691;rs4921943;rs11785801;rs1021288;rs9325837;rs13256549;rs13268366;rs4921944;rs10106032;rs11990818;rs12676446;rs7824406;rs1121922;rs7015570;rs7844180;rs11995995;rs10087403;rs2046670;rs7834242;rs721562;rs2220352;rs4921950;rs4921951;rs4921608;rs11779571;rs967326;rs1982801;rs17695883;rs13259970;rs11203986;rs901733;rs755683;rs901729;rs7009615;rs13250348;rs13254772;rs1487747;rs754539;rs10094532;rs17127110;rs2410586;rs13439396;rs923315;rs4244449;rs4515594;rs1473482;rs1473481;rs10096702;rs10110943;rs6586762;rs6987329;rs17383193;rs6994455;rs1487745;rs6586764;rs7845297;rs335232;rs13277215;rs17383284;rs335244;rs4341203;rs13250313;rs17383361;rs10503633;rs12549858;rs10503636;rs13254153;rs2306825;rs1386693;rs11993467;rs2638648;rs2172289;rs1386689;rs7837572;rs1487753;rs11778064;rs11203999;rs2172290;rs11778625;rs17467958;rs2638659;rs2638663;rs2632838;rs2632837;rs871762;rs1040884;rs11204000;rs1492286;rs11781914;rs6982585;rs6586773;rs11785914;rs4921966;rs11779137;rs7833694;rs13273408;rs7007413;rs11988239;rs11995692;rs1492289;rs13258924;rs1116017;rs2131181;rs6998100;rs768073;rs17127367;rs6983992;rs6993670;rs59018241;rs7003060;rs17127379;rs2029611;rs7843239;rs12156368;rs17127410;rs11784826;rs1157546;rs1038848;rs12155975;rs12155557;rs17127442;rs4921617;rs17384209;rs11786514;rs932649;rs7839913;rs17468779;rs6999315;rs10100783;rs4921619;rs12114972;rs11204003;rs11780576;rs13275201;rs6982196;rs13277804;rs1025229;rs2059645;rs11775276;rs1896198;rs11783114;rs720266;rs10503641;rs4921978;rs11987117;rs1426918;rs10216388;rs13271868;rs2059660;rs11988880;rs1365600;rs13256382;rs10102937;rs7010496;rs13271357;rs334198;rs4466415;rs1534649;rs13266204;rs253;rs264;rs270;rs297;rs316;rs331;rs10099160;rs9644636;rs2410616;rs10096633;rs17091872;rs1441777;rs12678919;rs12546391;rs7837713;rs2443502;rs2469749;rs2461491;rs2461489;rs2449329;rs1600877;rs17733133;rs2461483;rs17733355;rs6992526;rs1965328;rs1016733;rs17055842;rs11992166;rs1472346;rs7826422;rs9314327;rs4732639;rs9314328;rs1442341;rs2291776;rs2036109;rs4236678;rs10102186;rs4236679;rs17055962;rs17055965;rs3739216;rs1048101;rs13261597;rs13277287;rs12543356;rs6557946;rs2055195;rs4732874;rs12678147;rs7835853;rs12547707;rs2036108;rs7816340;rs13261054;rs4732897;rs13257637;rs11779546;rs11781115;rs4416829;rs1390512;rs7820633;rs526302;rs472151;rs2322333;rs574647;rs472865;rs3102087;rs2036107;rs498194;rs10093667;rs558455;rs12541572;rs2046186;rs544104;rs544215;rs11782159;rs13278849;rs562110;rs563097;rs17426222;rs4732682;rs573514;rs528257;rs3808585;rs922733;rs472585;rs7830143;rs539239;rs17426996;rs10101779;rs10503814;rs11136000;rs9314349;rs492638;rs2582367;rs1425902;rs1425903;rs966247;rs1895828;rs963549;rs7817710;rs997917;rs6473798;rs6473799;rs16918928;rs2303433;rs2303432;rs7836120;rs16918934;rs10504151;rs10111937;rs16918941;rs6998851;rs6985606;rs6986052;rs12056414;rs3808627;rs12675595;rs2081507;rs13270035;rs6472000;rs6995731;rs7846571;rs1384681;rs13262465;rs2625413;rs1384684;rs2625414;rs7017975;rs9643536;rs17817210;rs13255752;rs1384678;rs12544342;rs7010914;rs13255400;rs2351655;rs1317080;rs2351950;rs2351675;rs2351667;rs11774856;rs6988778;rs13277073;rs13253070;rs2034605;rs1451858;rs3948030;rs1451843;rs1451855;rs4237054;rs4144761;rs10957223;rs4738973;rs13275695;rs4430089;rs2351954;rs1470776;rs10504348;rs2053938;rs2084799;rs1376759;rs7835901;rs7835925;rs4500073;rs6982729;rs4551346;rs10504351;rs985918;rs13255137;rs896487;rs896486;rs7460329;rs7822552;rs11782265;rs13280307;rs1376767;rs11783420;rs1451859;rs6993486;rs1079157;rs1869018;rs11781413;rs10107891;rs12544945;rs13256147;rs1993128;rs1383194;rs2620876;rs2928389;rs2957799;rs827707;rs827682;rs852286;rs11784165;rs1383192;rs2882923;rs862386;rs827690;rs1531658;rs1351367;rs1383196;rs11988063;rs2054531;rs16929319;rs16929323;rs7003224;rs1871591;rs1351361;rs2127579;rs1471516;rs11985179;rs17178121;rs931130;rs4737609;rs11780445;rs6995644;rs2170114;rs4737612;rs77119458;rs7003189;rs4739003;rs1021012;rs1471512;rs6989572;rs10957236;rs7015211;rs7815152;rs4524781;rs2883014;rs2127559;rs2086369;rs4554459;rs1351349;rs1383154;rs899676;rs17265947;rs13266003;rs16929687;rs1480116;rs7830715;rs10107381;rs10504358;rs13274287;rs7842329;rs7018025;rs7826606;rs10808726;rs4439119;rs979843;rs1869733;rs4237055;rs958694;rs1455583;rs13280971;rs4596652;rs1455576;rs4524780;rs2061133;rs10090886;rs1471042;rs4237063;rs7828305;rs16929884;rs7821634;rs4134468;rs10089486;rs7845898;rs16929903;rs10100440;rs4237066;rs1350059;rs1002905;rs7835051;rs12676761;rs9298070;rs1350058;rs1350057;rs11998097;rs12543454;rs921833;rs989240;rs7834588;rs10504361;rs16930023;rs4737623;rs16930057;rs16930060;rs1031553;rs11991704;rs12541128;rs4537274;rs7827095;rs4626565;rs13253073;rs1130474;rs13277184;rs10098852;rs7837596;rs2880444;rs13255991;rs2957446;rs16872778;rs2957452;rs2941652;rs1971958;rs2941657;rs17283426;rs2957457;rs2929062;rs10808404;rs10464844;rs1383592;rs2035364;rs13248544;rs11997028;rs7822940;rs1481024;rs6983550;rs10103119;rs7009208;rs2122444;rs2622637;rs1825074;rs302954;rs302953;rs302959;rs302961;rs302964;rs7016378;rs4734871;rs7007968;rs1450163;rs2343298;rs13250492;rs996488;rs1450164;rs6988352;rs13280496;rs1375961;rs1901061;rs4734875;rs13253965;rs1037306;rs7844467;rs921335;rs6993696;rs16873415;rs16873418;rs963658;rs7015353;rs10111812;rs6982399;rs13267714;rs1375960;rs1037304;rs1817023;rs2197131;rs13263514;rs17219068;rs9656866;rs9656868;rs3779770;rs3779771;rs10105946;rs6986134;rs1442330;rs2218279;rs1372618;rs1348262;rs17219454;rs4734889;rs10104574;rs13267986;rs10505080;rs7008088;rs6469010;rs7826613;rs7845449;rs1442335;rs12676698;rs10808407;rs16873564;rs7823089;rs1025856;rs753536;rs7816793;rs6469013;rs10106386;rs1442326;rs16873621;rs7838094;rs2958709;rs1348261;rs7817128;rs6469014;rs6469015;rs10505083;rs10097329;rs1442324;rs10505086;rs10505087;rs6990997;rs12550827;rs3829038;rs10505476;rs10808555;rs17467139;rs10808556;rs6983267;rs10505473;rs7837328;rs7014346;rs12375310;rs6995633;rs6999921;rs11997773;rs7002489;rs13267220;rs7822022;rs949983;rs7845645;rs11988641;rs2055929;rs979289;rs10107665;rs10098946;rs13282624;rs7386095;rs1511843;rs2326130;rs7003495;rs7837202;rs907461;rs1949141;rs9324463;rs1511851;rs4909712;rs972679;rs907458;rs9657451;rs2705311;rs2013354;rs2668096;rs17695537;rs17639026;rs2705302;rs2668104;rs1511829;rs2221844;rs12545857;rs1858367;rs1858369;rs7003232;rs2203112;rs1398034;rs17696544;rs2705282;rs1398039;rs2668125;rs9324466;rs6998767;rs4392939;rs3861780;rs4909720;rs7827680;rs4909722;rs10103652;rs6577856;rs13270582;rs13248116;rs13282681;rs6577862;rs7830303;rs4425789;rs4294219;rs11166774;rs17653004;rs7005095;rs982842;rs2341544;rs10101858;rs4332169;rs1325058;rs1028777;rs984440;rs6990654;rs10111139;rs7816490;rs7815986;rs11776870;rs7460299;rs1325053;rs10109789;rs11166780;rs10096264;rs1570770;rs1022900;rs4909396;rs912729;rs11786500;rs11998620;rs10110897;rs7016460;rs6577934;rs7017524;rs7465307;rs10091528;rs10097507;rs11991611;rs7832390;rs12681582;rs4076439;rs4341165;rs4576426;rs10100776;rs10094167;rs10091563;rs4909818;rs10097597;rs4074064;rs4909439;rs3923549;rs4073446;rs11166832;rs12547337;rs11166833;rs4072881;rs3935702;rs4549820;rs11775437;rs11166835;rs4410946;rs4380981;rs9657455;rs7844565;rs11777150;rs7839680;rs7844188;rs11787153;rs4909443;rs4909444;rs10104531;rs10109299;rs7835385;rs4243905;rs4074052;rs11166837;rs12681358;rs9324493;rs10110090;rs10112806;rs4075073;rs6577942;rs4588898;rs4409435;rs10106218;rs10109866;rs13255079;rs9324496;rs2318340;rs7831232;rs7824025;rs2873682;rs2318336;rs13279646;rs6981476;rs4736183;rs1320271;rs5019355;rs11781300;rs2318334;rs7836628;rs6577948;rs6577949;rs1573833;rs10090299;rs1879051;rs6577951;rs1320279;rs1316523;rs2873680;rs2292927;rs6577952;rs6995718;rs4736297;rs6577955;rs1573809;rs2318331;rs9644504;rs4736285;rs12675384;rs12114311;rs1574172;rs17740495;rs4736078;rs11166851;rs11166852;rs11775756;rs16909722;rs11991356;rs6988229;rs6998323;rs7011683;rs12549200;rs2318345;rs1879046;rs2318346;rs2318348;rs7819375;rs7824825;rs6986041;rs12681025;rs4736204;rs1316335;rs1316448;rs2318349;rs4236876;rs6992859;rs6992562;rs7017816;rs6984075;rs6997488;rs199215;rs4736088;rs199214;rs199231;rs1675436;rs7824473;rs898663;rs6578042;rs6578043;rs7839776;rs7843846;rs11992718;rs11773968;rs11781035;rs898670;rs11985289;rs898668;rs744885;rs2126128;rs12676068;rs7820154;rs4736096;rs4736098;rs4736007;rs2242181;rs4736008;rs1870692;rs4576408;rs7844870;rs10086080;rs1037884;rs876745;rs11782640;rs4991944;rs10100605;rs7812357;rs898806;rs10100424;rs898807;rs7013367;rs2054313;rs1473416;rs6578048;rs12056881;rs9886648;rs729855;rs729854;rs922280;rs2010771;rs13254009;rs1870810;rs7819785;rs4736111;rs922279;rs12679771;rs7845933;rs10097473;rs1075493;rs11986292;rs2035131;rs12548239;rs6578052;rs11774035;rs2085925;rs2233230;rs7824484;rs4736012;rs7015551;rs6995955;rs2035134;rs1542502;rs2665917;rs2665919;rs7834946;rs732803;rs2665926;rs6578055;rs2665936;rs2614730;rs2665931;rs6997704;rs2245733;rs2665951;rs4736121;rs4736123;rs7821395;rs2085926;rs13251519;rs4736126;rs1870808;rs1870807;rs2614755;rs1870809;rs4358783;rs10087507;rs10093149;rs2011620;rs7007245;rs6988665;rs12549400;rs6578056;rs7005176;rs13256672;rs6982545;rs6998475;rs4269520;rs6578061;rs11783421;rs10101071;rs10100512;rs4454254;rs4374967;rs4629846;rs9774091;rs6578065;rs7005840;rs7005952;rs10046672;rs12542612;rs4551331;rs10113386;rs6578067;rs7820198;rs6988625;rs6985153;rs4736136;rs4289794;rs3802217;rs6578069;rs4460346;rs6994937;rs4736138;rs4736139;rs6994441;rs6987302;rs6993130;rs10216841;rs7002597;rs7006969;rs6987480;rs12550472;rs11774304;rs6996708;rs4736143;rs6578074;rs4567012;rs7015741;rs6988524;rs11166957;rs4262308;rs7017708;rs11166960;rs12682134;rs7816828;rs11776464;rs3935989;rs28575441;rs12114472;rs13259162;rs10088351;rs4507747;rs4463400;rs4407863;rs6578080;rs4397386;rs7814976;rs7841539;rs7822130;rs6578086;rs4736023;rs6578087;rs7017431;rs11166964;rs4078541;rs4078539;rs11166967;rs11997442;rs4076117;rs4236871;rs4736166;rs4469435;rs4736167;rs3922669;rs4560764;rs6999767;rs13282061;rs7845070;rs6983731;rs4311638;rs11166969;rs10091104;rs1568605;rs7010142;rs11166972;rs7835808;rs7839705;rs909055;rs872051;rs13256219;rs12548656;rs7834518;rs4577934;rs6578102;rs6991964;rs6998221;rs4515527;rs12681305;rs7841423;rs3735799;rs6993904;rs4961282;rs636922;rs561921;rs4741635;rs2479319;rs617467;rs604470;rs541645;rs600951;rs589627;rs12339394;rs16923561;rs10965206;rs496152;rs7858717;rs552848;rs684092;rs10965586;rs661356;rs10965932;rs12555266;rs7861294;rs11794945;rs679542;rs492887;rs492934;rs586994;rs573851;rs11788947;rs7860253;rs526509;rs554243;rs17720310;rs589230;rs10967209;rs682251;rs10812374;rs540909;rs10757606;rs13287938;rs636918;rs535474;rs785850;rs3209441;rs529208;rs7030730;rs17664531;rs943628;rs687831;rs17664774;rs785857;rs10757845;rs10757847;rs7849724;rs13288618;rs7875095;rs10813156;rs4741775;rs10813241;rs7032778;rs7020261;rs4294238;rs3818558;rs11788810;rs10970611;rs10970638;rs10813766;rs10813804;rs10813812;rs10970979;rs12335694;rs7854418;rs4741814;rs10971413;rs4741821;rs4741823;rs12347078;rs1410216;rs7855377;rs1410219;rs943625;rs1410221;rs4741827;rs4741828;rs10972190;rs12551785;rs4741830;rs4741833;rs750586;rs750587;rs16935330;rs17673268;rs913703;rs751352;rs954872;rs9650706;rs7028802;rs2297075;rs10973684;rs10973952;rs10814731;rs2297077;rs12346176;rs1475508;rs4740745;rs2360704;rs7024113;rs10758556;rs6476806;rs2297080;rs7854107;rs7853977;rs10814854;rs10733505;rs12353411;rs2297082;rs1329376;rs7025078;rs2360712;rs956918;rs4740757;rs10974442;rs1887958;rs4741936;rs4741958;rs10974514;rs2031946;rs10491684;rs4740776;rs7853027;rs10758625;rs1831266;rs3780338;rs4742002;rs913699;rs913700;rs17290760;rs10813835;rs13295477;rs10971025;rs637421;rs629566;rs653790;rs920029;rs12003093;rs688958;rs2026000;rs2025999;rs6560613;rs2839899;rs4744847;rs4744849;rs10747022;rs1328531;rs1030828;rs1328529;rs10869973;rs3780305;rs1887773;rs2043636;rs10869977;rs17786782;rs7048503;rs1436450;rs11145589;rs10869979;rs1328533;rs2209911;rs11145603;rs4745672;rs10781468;rs2296937;rs10781471;rs10869985;rs17724988;rs7020256;rs7033572;rs10869989;rs11145626;rs7035689;rs11145635;rs17064005;rs17064021;rs1041584;rs1041583;rs1930543;rs591579;rs589458;rs4742781;rs643815;rs12345187;rs12684321;rs2274654;rs16910370;rs1999023;rs10512244;rs690484;rs1407877;rs4837514;rs1995729;rs1558921;rs9299239;rs1396042;rs7850952;rs4837530;rs888401;rs10817892;rs4837545;rs13298648;rs10817896;rs10983184;rs12005639;rs7030607;rs10983190;rs17220352;rs7040792;rs2416560;rs6478241;rs10817898;rs7465849;rs10983194;rs12353303;rs11788366;rs4836732;rs4837587;rs2160816;rs12237388;rs4837605;rs12379134;rs1861881;rs4837620;rs1467554;rs16933690;rs2900131;rs1358859;rs1885241;rs7866525;rs10983262;rs2416564;rs2295741;rs4837682;rs12340737;rs10491578;rs1885243;rs9697091;rs811690;rs811458;rs803904;rs803944;rs803939;rs803932;rs1661300;rs10983313;rs4141711;rs1441748;rs719535;rs2165554;rs1372328;rs10983326;rs1441747;rs10817928;rs10125636;rs10491577;rs7028544;rs1441744;rs2274414;rs10983334;rs894207;rs894208;rs961797;rs10983338;rs1372330;rs13283406;rs930466;rs4836849;rs12338231;rs10081687;rs10115176;rs10983343;rs10817931;rs1441750;rs4837849;rs4836852;rs1372338;rs4837857;rs7021928;rs10817933;rs4837864;rs10759860;rs10817934;rs8181035;rs10983357;rs1155556;rs1465918;rs1156155;rs13285982;rs4836864;rs4837903;rs1547663;rs3818501;rs1326809;rs943305;rs7866077;rs943312;rs943309;rs943308;rs2296673;rs1536427;rs1536428;rs1326815;rs1359702;rs10983381;rs4837952;rs10491574;rs2026586;rs943306;rs7862589;rs4837957;rs4837961;rs2225067;rs2104535;rs4333683;rs1326818;rs10817952;rs4091697;rs10118539;rs10983398;rs10983400;rs4836907;rs10513278;rs4838008;rs944323;rs7029462;rs4838020;rs10513279;rs10817960;rs1929010;rs12551186;rs10983411;rs10759875;rs2150197;rs10116120;rs12552544;rs3849144;rs10983433;rs10983434;rs1888288;rs4838041;rs2150199;rs10759878;rs1952719;rs10759879;rs10817970;rs7871473;rs1928994;rs12335930;rs12337139;rs7341922;rs1929001;rs4144636;rs7042036;rs10817972;rs1537528;rs6478269;rs6478270;rs10817974;rs10739481;rs2418446;rs10817976;rs1334090;rs2225361;rs1334094;rs7047287;rs11792541;rs13295186;rs7857377;rs1334079;rs9697192;rs1931302;rs10481683;rs10983472;rs10817983;rs4838117;rs13298897;rs10817985;rs10817987;rs74507740;rs10983479;rs10118996;rs944976;rs6478276;rs10759891;rs6478277;rs6478278;rs7872915;rs4087490;rs10983487;rs11789058;rs7848256;rs7848547;rs7848689;rs10983506;rs7022073;rs10118188;rs4836976;rs16934284;rs10759896;rs1108381;rs1889318;rs1105892;rs1577133;rs11790102;rs1334086;rs944984;rs944985;rs10983516;rs11791192;rs10983517;rs10983521;rs10983522;rs13297784;rs10817996;rs1889320;rs3923774;rs1572155;rs13283855;rs10513287;rs10818002;rs17400793;rs10759904;rs10983551;rs13298944;rs7019490;rs13299059;rs1334082;rs6478282;rs4838256;rs928641;rs10983556;rs1413409;rs977937;rs10983562;rs4838267;rs4838271;rs7858836;rs958804;rs10983571;rs915281;rs4407970;rs2184543;rs1016731;rs10121207;rs10818014;rs6478297;rs1160246;rs871120;rs10513289;rs10983582;rs1335420;rs1335419;rs10983584;rs10739488;rs1414183;rs10983589;rs4837062;rs6478300;rs7026789;rs10513297;rs4837099;rs7862566;rs3893339;rs2416594;rs10983613;rs1572307;rs7021801;rs10983619;rs1339921;rs3924642;rs10983627;rs10818024;rs1934484;rs4240415;rs12552343;rs10818029;rs4837137;rs7029526;rs10818030;rs10513300;rs1416940;rs1339929;rs1112579;rs1339930;rs1934487;rs10818033;rs7042295;rs4837163;rs1416942;rs10983645;rs4240422;rs10818035;rs10739493;rs7023773;rs9299251;rs955302;rs17419570;rs4146493;rs1411451;rs1124729;rs9775695;rs1536958;rs4147661;rs4147660;rs4147659;rs6822;rs3818638;rs3793616;rs3793615;rs12686688;rs4147657;rs4147656;rs4679;rs7031791;rs10818639;rs7875039;rs10870198;rs11598218;rs7893671;rs7913214;rs11592540;rs4471334;rs4881466;rs11592596;rs4078293;rs4881467;rs1133654;rs4462243;rs7474671;rs4072067;rs10904522;rs4072069;rs6601975;rs10904523;rs7095575;rs4077511;rs7910185;rs12572508;rs4749007;rs7916861;rs3814696;rs10508330;rs3824658;rs12416004;rs1537625;rs12247601;rs1537631;rs1537632;rs10905190;rs7089795;rs885548;rs11598825;rs871049;rs11255224;rs11255232;rs1572241;rs10752113;rs1537626;rs11255236;rs7093342;rs1931901;rs1931902;rs10508331;rs7904081;rs11255243;rs1970183;rs1022986;rs1536492;rs718299;rs11255250;rs11255255;rs10795560;rs10905203;rs10905204;rs12247269;rs17347867;rs7085470;rs1334722;rs10508332;rs7080582;rs913223;rs17432951;rs12763796;rs17142892;rs11255267;rs11599293;rs11255271;rs7094085;rs7097970;rs927915;rs10905207;rs7909050;rs7908119;rs7897216;rs2778475;rs1244414;rs7904875;rs1244447;rs1983895;rs11259143;rs11259144;rs2182299;rs1570925;rs3780915;rs11259155;rs10752338;rs7922221;rs11259159;rs7085127;rs11259164;rs7082124;rs7069426;rs11259165;rs11259166;rs11259167;rs7083733;rs12359405;rs943188;rs11259172;rs11259176;rs12767252;rs11259178;rs7908439;rs17257004;rs3740120;rs11259186;rs12778144;rs876653;rs7904177;rs12571600;rs1409392;rs17155499;rs1571037;rs10508478;rs12777920;rs749232;rs1409391;rs1409390;rs11259206;rs17155529;rs7907299;rs11259210;rs2031618;rs11259214;rs17258441;rs724177;rs717069;rs943547;rs7072976;rs7921651;rs4750540;rs17155589;rs10906717;rs8181403;rs1410070;rs1555985;rs4463750;rs12785149;rs1327577;rs4489642;rs10796216;rs9630136;rs10906731;rs3740114;rs3740116;rs7089802;rs1870416;rs7922151;rs7903263;rs10508481;rs12766190;rs17155703;rs12218255;rs755277;rs17259985;rs12246732;rs913295;rs10906736;rs17351272;rs11595636;rs1459019;rs11259252;rs10906742;rs11259260;rs9665534;rs7910586;rs7096784;rs12767375;rs12248918;rs12264162;rs2948719;rs4750552;rs3107803;rs1410073;rs2245326;rs11259283;rs7911059;rs10906748;rs2601736;rs11259285;rs12412629;rs11259286;rs11259287;rs7913807;rs7341999;rs10906750;rs2688858;rs17267324;rs883814;rs2257172;rs10906752;rs7921286;rs6602758;rs2601751;rs1555989;rs10796219;rs11259309;rs12355520;rs2609813;rs2252188;rs1974068;rs11259333;rs2768715;rs2768716;rs12256790;rs2601744;rs927935;rs1869225;rs17773098;rs2601735;rs2026619;rs7897163;rs7897452;rs10764318;rs7915409;rs2357790;rs1571787;rs11012811;rs10828272;rs10740993;rs17604757;rs11012829;rs11012833;rs10764326;rs2068357;rs2068356;rs11012843;rs1888692;rs17662793;rs10828295;rs1624525;rs1779228;rs1779237;rs16916932;rs1779244;rs11593318;rs16916944;rs2482100;rs1277729;rs1573221;rs4748444;rs1277765;rs1277767;rs16916984;rs1277769;rs11013044;rs1779246;rs1779217;rs7896607;rs11013093;rs1277748;rs2489199;rs7098242;rs10828333;rs1757235;rs11013126;rs1892008;rs914363;rs1757200;rs11013137;rs11812617;rs1331328;rs16917091;rs1757214;rs1757222;rs1034139;rs12269200;rs993864;rs993865;rs17681709;rs1106380;rs10828399;rs1277723;rs1411930;rs1295882;rs1277733;rs9633647;rs1295881;rs10741019;rs7072759;rs11013317;rs1277738;rs7914038;rs10828424;rs7912454;rs7089228;rs17682871;rs17682889;rs4748447;rs16917162;rs4748448;rs1547168;rs1750477;rs17683046;rs2799573;rs2489214;rs10828479;rs11013624;rs9645525;rs7093791;rs11013700;rs4453118;rs7919793;rs2489198;rs12240995;rs7896075;rs1277840;rs1298103;rs2357929;rs2799571;rs16917194;rs4748453;rs11013860;rs11013865;rs16917217;rs7913836;rs17611556;rs4747344;rs4748457;rs1409207;rs17611696;rs16917244;rs7078741;rs10828623;rs7069531;rs1570940;rs1570939;rs11014049;rs7477742;rs7909027;rs12267833;rs10828662;rs11014144;rs982003;rs10828679;rs4747345;rs12765367;rs4548524;rs4145903;rs10741061;rs11014210;rs7069923;rs10508561;rs1325988;rs12243859;rs1001486;rs10828726;rs7893279;rs11014358;rs12219393;rs1998822;rs10828749;rs7076247;rs11598027;rs7895467;rs1409202;rs4748472;rs8181477;rs11014511;rs12416030;rs12416052;rs4485000;rs12257556;rs10828803;rs4748477;rs10828834;rs4314963;rs2272274;rs6482515;rs2228645;rs10763807;rs11008138;rs16931765;rs12248774;rs623635;rs661893;rs448247;rs16931784;rs2814637;rs10159940;rs388508;rs1798571;rs79846911;rs399593;rs11008153;rs10826830;rs10826831;rs3122344;rs3124167;rs1913511;rs1171582;rs1171583;rs1180565;rs7896470;rs10993987;rs10993988;rs1171594;rs2014327;rs10821585;rs4948359;rs9943397;rs12644;rs3763679;rs2488091;rs2488089;rs11001133;rs10824233;rs1189555;rs839706;rs11185939;rs11185982;rs1870136;rs7098909;rs12412927;rs4038156;rs7914650;rs7895413;rs7094314;rs1573973;rs7904557;rs12256937;rs7894923;rs4934351;rs11186149;rs12777577;rs7897697;rs6586088;rs1913759;rs2138287;rs1878041;rs10881799;rs2343556;rs12569832;rs10881806;rs7069048;rs10785965;rs17107333;rs7073839;rs17693104;rs10881815;rs2880655;rs6586106;rs4934372;rs12414791;rs12414728;rs7085490;rs12220111;rs7067934;rs17093759;rs12219619;rs12772279;rs9325452;rs10881857;rs1913752;rs7911454;rs1913751;rs4934394;rs4934395;rs4933477;rs1001527;rs1157794;rs1913754;rs7904536;rs7908701;rs10881906;rs17637953;rs3740286;rs7097467;rs1926196;rs9658691;rs9658702;rs1571011;rs4406737;rs2147419;rs7920305;rs2031613;rs9658761;rs982764;rs2234978;rs1977389;rs2862833;rs9325604;rs4934436;rs1926189;rs7910977;rs12415807;rs1887922;rs4646957;rs2149632;rs11187025;rs7078413;rs11187060;rs11187064;rs7908111;rs1999763;rs7100623;rs11187076;rs1222930;rs12777191;rs10882215;rs2797577;rs2761331;rs2797581;rs787667;rs11596560;rs787679;rs2259185;rs2761291;rs1609572;rs17477816;rs1614065;rs10786089;rs787694;rs4917747;rs787697;rs787698;rs787630;rs787633;rs4919057;rs787640;rs10509653;rs6583886;rs2797554;rs10509655;rs11187400;rs787646;rs787647;rs11187403;rs787650;rs696179;rs11187408;rs720183;rs701857;rs701862;rs701864;rs10509651;rs3850695;rs1746489;rs1617402;rs17108635;rs701878;rs11187418;rs10509657;rs701873;rs7909892;rs17481576;rs7069180;rs809812;rs788104;rs701880;rs7902487;rs1880260;rs10882240;rs10509659;rs7913298;rs7922093;rs7097573;rs10786597;rs11195604;rs3107358;rs3107354;rs6585082;rs12415607;rs11196422;rs3124743;rs4457708;rs3124738;rs11196449;rs3814231;rs12769185;rs4353229;rs11196455;rs3124737;rs12358301;rs7094186;rs7079926;rs4751902;rs10885565;rs7075375;rs17406965;rs6585278;rs11196739;rs11812741;rs10787530;rs941853;rs727532;rs7080135;rs12268190;rs10885570;rs6585283;rs4457666;rs1535386;rs11814528;rs10510005;rs2475224;rs1080709;rs2475228;rs7910989;rs17717312;rs2475230;rs10510006;rs17091953;rs2475233;rs941852;rs2497707;rs11196775;rs2497708;rs2475239;rs2497714;rs7913199;rs11196780;rs10885575;rs883768;rs986212;rs10749170;rs2497730;rs10787538;rs2483548;rs7923449;rs2483567;rs2483578;rs11196793;rs2483580;rs1413195;rs2483583;rs2497663;rs7914325;rs10787540;rs2497666;rs11196799;rs11196802;rs2483593;rs2483603;rs17719089;rs11196811;rs1333689;rs1109267;rs11196826;rs11196828;rs4752071;rs10885591;rs12570718;rs17092237;rs1333682;rs7893317;rs11196845;rs11597188;rs4751639;rs11196865;rs11196869;rs2459214;rs11245086;rs7917600;rs7070581;rs4962607;rs11245137;rs6597801;rs12785110;rs2001515;rs4315021;rs11245177;rs4962632;rs2154395;rs11245199;rs2154394;rs12569498;rs3824809;rs17620824;rs7904991;rs7090933;rs17693936;rs2604155;rs12413427;rs4501944;rs10901745;rs10901746;rs12767413;rs17151975;rs10794146;rs11245267;rs12265012;rs1869660;rs7903954;rs7077436;rs6597835;rs12354695;rs7073611;rs11245281;rs7093628;rs12251637;rs11245286;rs17622092;rs7897047;rs7915771;rs11245290;rs10901760;rs6597845;rs10901761;rs12264955;rs11591888;rs3891517;rs12269470;rs12264692;rs12269523;rs12260583;rs4962653;rs11245299;rs4962660;rs4962386;rs17152064;rs7077413;rs4962390;rs12773846;rs11595762;rs10430737;rs1124734;rs4962664;rs7898793;rs1123988;rs897293;rs11599744;rs7923479;rs11245313;rs2061069;rs11245315;rs11245316;rs1079199;rs4758104;rs10839563;rs17820573;rs1552513;rs2723664;rs10500742;rs7935881;rs12416796;rs4265593;rs4545549;rs12286046;rs12279328;rs12279995;rs10831562;rs11021736;rs4910291;rs11602638;rs11021739;rs11021741;rs4910293;rs7129042;rs4633466;rs10831572;rs4322387;rs10741540;rs4909977;rs4910294;rs12360863;rs4910295;rs10219286;rs12788849;rs11021762;rs12283958;rs7109994;rs11021763;rs4334005;rs7114163;rs4375435;rs4075678;rs4909980;rs4375432;rs16909393;rs4910306;rs12797711;rs4909984;rs4909985;rs4910316;rs10458869;rs10741543;rs12421854;rs4910317;rs7945621;rs7930504;rs2403512;rs17435455;rs4442542;rs1471895;rs10741544;rs4909987;rs11021804;rs745181;rs4910320;rs10831587;rs10500745;rs901553;rs901555;rs4909989;rs11021810;rs4910323;rs12223458;rs9888256;rs9888138;rs4909991;rs7120774;rs1352239;rs11605524;rs7109161;rs2071461;rs7925152;rs2035631;rs7946518;rs17436486;rs1487128;rs3993153;rs4909994;rs11021823;rs12421800;rs10047474;rs11827640;rs12575708;rs2129531;rs7118622;rs1994399;rs11607411;rs4910328;rs10831607;rs11021825;rs4533032;rs10765844;rs10831608;rs1466610;rs11021826;rs11021827;rs4910330;rs7931994;rs7945106;rs4910331;rs4910333;rs12418191;rs1872794;rs4910336;rs4910337;rs1487119;rs12574825;rs17437465;rs7950646;rs7929019;rs12421938;rs901558;rs4909996;rs11021831;rs7101677;rs7935882;rs7928557;rs2129529;rs11021835;rs11021836;rs2403517;rs7128890;rs2009422;rs7948809;rs11601517;rs2220315;rs11021845;rs745469;rs901545;rs12578026;rs2403520;rs4910344;rs1023982;rs4579919;rs12363821;rs7108734;rs7946706;rs11021853;rs4910001;rs4910003;rs12278731;rs9988868;rs11021857;rs1487122;rs12417203;rs10831616;rs1487121;rs4910346;rs4910006;rs4910008;rs2054840;rs12786876;rs4910349;rs7928025;rs3741409;rs11606228;rs4910355;rs11021873;rs7481099;rs12293824;rs4910362;rs2403515;rs7943717;rs1386426;rs1386425;rs4910364;rs12417042;rs10765860;rs11021879;rs4910365;rs9943588;rs9943596;rs7944077;rs4550214;rs7935113;rs4077732;rs4556537;rs7943075;rs4345960;rs11021891;rs4128873;rs4910369;rs4910370;rs7107470;rs7931254;rs7120582;rs12361327;rs4910380;rs4910382;rs4497400;rs4910014;rs7943730;rs4077215;rs10765863;rs11607888;rs11021927;rs7126296;rs4910384;rs9919560;rs4910386;rs9919579;rs9919625;rs7118819;rs7935223;rs11021941;rs10831643;rs4910387;rs4910021;rs10831645;rs7103589;rs4469886;rs7938378;rs11602762;rs7102078;rs10765871;rs7928310;rs7928454;rs10765873;rs11021955;rs10765874;rs12270025;rs12222956;rs12283371;rs4910023;rs10765880;rs4910402;rs7484121;rs4757190;rs6485458;rs7130896;rs2004915;rs3763820;rs4756772;rs7932017;rs10741566;rs4237703;rs12577704;rs11022188;rs2013486;rs977244;rs10831740;rs1485957;rs2171150;rs1994318;rs1009087;rs4757227;rs988189;rs4644628;rs4757237;rs4756775;rs10831742;rs7102041;rs9804570;rs1564946;rs1564943;rs10765929;rs7131034;rs2010463;rs10831744;rs7949113;rs10831750;rs7950540;rs6485543;rs12293251;rs7130607;rs6485561;rs10831757;rs4757259;rs10831758;rs1032151;rs1032152;rs10831759;rs869279;rs2013262;rs901283;rs3763822;rs6485578;rs12283453;rs2062439;rs871703;rs16910765;rs2279390;rs12807026;rs12788362;rs17478717;rs12417612;rs12576744;rs1385850;rs11022250;rs2012580;rs2306729;rs11827631;rs12281126;rs7101833;rs4237704;rs10831769;rs6485587;rs2706644;rs2641941;rs2706645;rs1609930;rs2131771;rs2010576;rs1493955;rs2246778;rs4757276;rs6485600;rs11022262;rs3794082;rs10765931;rs2279613;rs2279614;rs12294434;rs12574429;rs12226386;rs2706627;rs1973386;rs1493956;rs2706660;rs1826608;rs11022264;rs17480838;rs7116182;rs2270513;rs3794075;rs10765933;rs8808;rs903208;rs7121541;rs963012;rs7123104;rs7106205;rs10765937;rs4147730;rs688740;rs7939886;rs675120;rs660788;rs603036;rs7109610;rs594113;rs618594;rs616683;rs1397056;rs11228706;rs1397054;rs11228710;rs4938839;rs1943637;rs1943638;rs1943639;rs1015195;rs518385;rs514088;rs7925914;rs627461;rs4939298;rs12419726;rs1939546;rs569225;rs563748;rs526849;rs559335;rs667897;rs610932;rs662196;rs583791;rs17602572;rs7926344;rs670139;rs7929589;rs7929057;rs668095;rs668134;rs676309;rs615405;rs7127662;rs1562990;rs480211;rs2244625;rs2244621;rs915987;rs660442;rs477895;rs3825072;rs17146724;rs11227147;rs600135;rs2271448;rs625750;rs2271446;rs999571;rs2075626;rs4147778;rs4147779;rs10898847;rs10751209;rs644817;rs579614;rs588584;rs681717;rs618679;rs2077815;rs10898427;rs11234495;rs510566;rs10501602;rs10501604;rs713346;rs475639;rs669336;rs7938033;rs10792820;rs527162;rs680119;rs10792821;rs642949;rs666682;rs664629;rs17745273;rs1941375;rs677909;rs10501608;rs669556;rs621942;rs536841;rs541458;rs1552447;rs6589849;rs10501894;rs4754573;rs7946770;rs11218104;rs7948049;rs10501897;rs10501898;rs12285941;rs7121873;rs10892675;rs11218250;rs10750185;rs7102254;rs10750186;rs7115136;rs1940485;rs1940484;rs11218323;rs17132928;rs12294942;rs12295001;rs726533;rs1940521;rs4237593;rs4285837;rs10790462;rs10501902;rs2186834;rs6589899;rs4753939;rs10790477;rs11218465;rs17133066;rs7930227;rs7109365;rs17133088;rs11218492;rs17133100;rs1940512;rs7946983;rs17572676;rs12365183;rs4451693;rs4387324;rs755042;rs1940508;rs11218556;rs4402263;rs755779;rs11218571;rs7950647;rs10790494;rs11218585;rs7127410;rs10790497;rs10732861;rs11218601;rs10790499;rs7113887;rs3898589;rs4754589;rs7120353;rs17133195;rs12789966;rs4143858;rs11218634;rs7114546;rs11218644;rs10892848;rs17133207;rs7941365;rs10892860;rs10892862;rs2897525;rs1824583;rs10501903;rs1461688;rs7952041;rs10892901;rs1841615;rs10892912;rs11606720;rs7928907;rs11218881;rs7103056;rs898777;rs4754595;rs1461687;rs7940419;rs11218913;rs1461684;rs7947162;rs4350331;rs970321;rs6589988;rs2511798;rs2510682;rs17660476;rs11606667;rs1461670;rs17577073;rs12421122;rs922263;rs12283068;rs17660979;rs12577504;rs2097104;rs1461674;rs10501905;rs12576370;rs282494;rs10893131;rs282485;rs2035122;rs1532816;rs9645670;rs4754604;rs11219590;rs7930825;rs4333993;rs7127320;rs2102272;rs12792538;rs4754610;rs7938757;rs17133433;rs1910706;rs12049876;rs1504731;rs11219721;rs11219741;rs7122002;rs11219768;rs2089171;rs2656219;rs2036545;rs2055598;rs2656199;rs9919649;rs11219885;rs2656162;rs10893324;rs7131217;rs10501912;rs1553514;rs2656172;rs2726399;rs2726396;rs2726393;rs1910710;rs12789394;rs2656191;rs2656193;rs11601292;rs2726388;rs12807891;rs7945901;rs10893389;rs10893402;rs1394457;rs7105072;rs12290503;rs2134947;rs7127856;rs10893419;rs10893423;rs17133656;rs3133442;rs11220245;rs2466912;rs2466913;rs11827261;rs2466915;rs11220278;rs10501915;rs10893455;rs11605324;rs2515376;rs10893471;rs10790778;rs17589148;rs1494466;rs7943142;rs17133758;rs10790789;rs2466903;rs1494470;rs2047166;rs1494472;rs976644;rs17133813;rs1690803;rs11220502;rs2726355;rs11220557;rs2515373;rs657807;rs7931769;rs7117574;rs11220582;rs11220603;rs10790841;rs17603978;rs10501919;rs2019576;rs10893594;rs2047165;rs10736562;rs2407047;rs11220658;rs670897;rs683601;rs12789908;rs12792468;rs10501921;rs11220675;rs12789135;rs606561;rs7103504;rs658789;rs680485;rs10893622;rs628310;rs11220752;rs673798;rs648646;rs1512124;rs658689;rs17134141;rs9326287;rs675333;rs728466;rs1690805;rs601742;rs1587051;rs676789;rs17134219;rs631773;rs2510970;rs651305;rs952700;rs594808;rs605559;rs17134252;rs1606273;rs4323834;rs7942402;rs7935705;rs10893803;rs7113566;rs2010606;rs7940098;rs17134284;rs10790939;rs10893814;rs4582935;rs1512123;rs7111400;rs10501922;rs10501923;rs12807115;rs2218237;rs17677430;rs7118743;rs4754642;rs4754643;rs1441381;rs1219062;rs7932059;rs2439598;rs1231086;rs10893843;rs1219050;rs10750395;rs1228375;rs1939374;rs1145375;rs12360606;rs1145378;rs2583150;rs2585886;rs7114221;rs1301846;rs1145400;rs1145403;rs1441383;rs12280616;rs7129269;rs7934514;rs11221580;rs17679121;rs7120903;rs4753960;rs11221727;rs1025888;rs17134609;rs7931411;rs10501927;rs1971156;rs1453590;rs1453589;rs1596306;rs10894130;rs17680055;rs7944382;rs10501933;rs17618101;rs10894151;rs11221872;rs7952312;rs12417997;rs2060942;rs12290915;rs2045058;rs1349784;rs11221974;rs6590446;rs10501935;rs2897642;rs10894180;rs7125854;rs10047441;rs7107215;rs1453576;rs10501937;rs1530997;rs11604532;rs7947050;rs7946230;rs12574821;rs11601883;rs11222043;rs1349782;rs10791067;rs17619627;rs1377573;rs11222092;rs11222096;rs17134791;rs12786005;rs7119109;rs10082676;rs7939056;rs6590473;rs4753962;rs7112259;rs6590484;rs7933349;rs7129151;rs770560;rs1035339;rs11222295;rs1159771;rs12797124;rs1453568;rs12421109;rs11825125;rs770571;rs770593;rs10501939;rs770602;rs698698;rs1081366;rs770579;rs7934061;rs2602621;rs11222495;rs12295210;rs4754664;rs7120625;rs7933249;rs11222552;rs12291466;rs1074221;rs11222599;rs1833491;rs10750480;rs10791145;rs1363023;rs7934308;rs10894398;rs10501942;rs1421556;rs10894410;rs1421557;rs7929129;rs10791161;rs1004223;rs17094347;rs2112068;rs11222749;rs12575570;rs11222760;rs1035337;rs7934032;rs11222824;rs10894469;rs11222837;rs1363019;rs1363020;rs12271295;rs2112071;rs11222898;rs6590621;rs10791200;rs1421565;rs11222942;rs12364336;rs2012260;rs1421566;rs10894521;rs4754673;rs11223005;rs1812544;rs1363024;rs11223022;rs12802629;rs2044983;rs12803066;rs1421555;rs10791233;rs7933176;rs10894576;rs2123322;rs7934785;rs11223142;rs1002122;rs11223168;rs10750510;rs1452575;rs17094600;rs2186705;rs7115798;rs11223269;rs11223274;rs11223303;rs1939703;rs10791277;rs606363;rs544633;rs622451;rs10894660;rs11223396;rs10894664;rs540313;rs1944191;rs11223453;rs10894674;rs6590690;rs10501958;rs2165662;rs2165661;rs531539;rs10791305;rs1442449;rs1944181;rs10791312;rs593499;rs7484006;rs1216170;rs17094869;rs2187395;rs7111786;rs1216192;rs492107;rs1216162;rs1442450;rs501892;rs513837;rs1216182;rs482007;rs1216178;rs1228239;rs11223788;rs1145411;rs10789859;rs7083;rs522843;rs687740;rs473210;rs551662;rs676134;rs4553380;rs7113465;rs4935969;rs11220490;rs4937131;rs3740918;rs3802819;rs7936304;rs12801239;rs11220501;rs7946496;rs7925175;rs1124515;rs11220516;rs4937139;rs10893525;rs11220521;rs1000256;rs1000255;rs1000254;rs7937654;rs1892999;rs4937142;rs11823106;rs7933568;rs7127176;rs7933515;rs12803395;rs2155314;rs7941193;rs10128646;rs10893526;rs11826881;rs6590216;rs4471434;rs12270348;rs558745;rs11605603;rs1892996;rs674537;rs620082;rs4937148;rs12269946;rs1784230;rs552640;rs628570;rs659953;rs12291500;rs513444;rs573245;rs657320;rs10893539;rs7931414;rs485645;rs489725;rs491536;rs619996;rs947949;rs639294;rs654393;rs537172;rs4937154;rs631711;rs2004770;rs541969;rs578341;rs573946;rs10893545;rs480073;rs11604082;rs535603;rs471302;rs577149;rs489487;rs684589;rs483027;rs7124593;rs493725;rs12364722;rs641675;rs4937159;rs549190;rs11220559;rs559121;rs681570;rs569694;rs876901;rs514457;rs879164;rs625993;rs4937166;rs11220566;rs544207;rs1783988;rs12420840;rs35370670;rs523249;rs693253;rs7950175;rs11220578;rs4112714;rs11826700;rs7128945;rs4937179;rs3862634;rs4935985;rs4581457;rs3909729;rs12291492;rs7933188;rs3909723;rs3911927;rs3926407;rs7949667;rs12807269;rs3909722;rs11220594;rs10893557;rs3862639;rs4935987;rs7131158;rs7944781;rs3862642;rs12419324;rs3862645;rs3889461;rs1106419;rs4937181;rs10893560;rs13377256;rs1557488;rs1946089;rs11220599;rs952316;rs4935990;rs1946086;rs1946084;rs7101595;rs2226935;rs10082694;rs1946075;rs10893567;rs1874;rs11220608;rs9326285;rs9326286;rs4937186;rs1946046;rs7109451;rs10893574;rs11220621;rs1946053;rs10790836;rs1946065;rs1894222;rs2027787;rs10750352;rs11220632;rs10790844;rs939512;rs7129447;rs7111405;rs4936001;rs10790850;rs7109913;rs4937214;rs4936003;rs7924535;rs1940006;rs10750355;rs10750356;rs2282507;rs4937216;rs948122;rs6590235;rs7928765;rs12787569;rs1793660;rs7129859;rs1620264;rs1784318;rs2508963;rs2434981;rs948124;rs1793675;rs1939992;rs1894225;rs1793673;rs12283529;rs7125248;rs619086;rs10893608;rs664602;rs2040339;rs625987;rs11220685;rs583795;rs4937222;rs1939995;rs646236;rs631562;rs653856;rs522686;rs494442;rs7941136;rs676846;rs11220708;rs611849;rs521381;rs11220712;rs10466610;rs1939228;rs7103671;rs4128590;rs4128594;rs7107107;rs10750473;rs4936129;rs11222587;rs11222591;rs7943929;rs2513542;rs2513541;rs1448361;rs895797;rs12272290;rs2512642;rs7947220;rs10894387;rs7108536;rs7481514;rs1448354;rs7101906;rs12790085;rs7940469;rs11222617;rs1550976;rs2034387;rs11222645;rs992564;rs12419920;rs4937626;rs10894402;rs12294175;rs1355982;rs12421680;rs10791148;rs7951332;rs4937631;rs318987;rs874548;rs6590580;rs318961;rs402320;rs422756;rs415448;rs6590583;rs385987;rs6590584;rs401567;rs4936137;rs386795;rs1543121;rs373665;rs425354;rs318982;rs318984;rs11828333;rs318986;rs11222697;rs318947;rs108490;rs2458770;rs7925725;rs1040099;rs1040101;rs2458787;rs908145;rs10894417;rs2324509;rs1876224;rs2324520;rs1546401;rs7109247;rs7121897;rs906167;rs10894424;rs4547102;rs11600229;rs10736599;rs7131193;rs931859;rs2246649;rs9667321;rs11608052;rs2658882;rs2174644;rs1567081;rs1857922;rs2512898;rs2739283;rs2658819;rs2739287;rs789520;rs789518;rs789517;rs789515;rs2658828;rs2135533;rs789529;rs2695833;rs2658862;rs789524;rs1848082;rs12223773;rs3105605;rs2875379;rs2063024;rs11222768;rs11821922;rs4936146;rs4937653;rs10894442;rs1527776;rs10791165;rs1918540;rs1554802;rs11222792;rs4456263;rs10750490;rs7945105;rs12285284;rs6590598;rs10894449;rs4083232;rs10791172;rs7116261;rs3740822;rs483097;rs576825;rs10894455;rs4937657;rs11603321;rs7104953;rs6590605;rs12222255;rs969057;rs10894461;rs10736602;rs11827555;rs748807;rs633040;rs568828;rs7108867;rs4937666;rs516721;rs544473;rs12287321;rs564266;rs598829;rs693249;rs12576595;rs1036433;rs669882;rs10894473;rs519337;rs659910;rs541507;rs1836841;rs4936150;rs487518;rs617814;rs641392;rs488137;rs621789;rs11222841;rs7105351;rs573949;rs920139;rs516431;rs497747;rs476378;rs600097;rs10894475;rs12098973;rs501981;rs496368;rs544166;rs10791184;rs511311;rs12224080;rs11222848;rs552542;rs574322;rs652954;rs12295314;rs471677;rs525721;rs2105606;rs7111797;rs643213;rs10894476;rs12789646;rs663793;rs649064;rs10894480;rs11222855;rs11222856;rs2027784;rs2282516;rs10791187;rs2027785;rs961798;rs1029349;rs1940584;rs11607115;rs2846797;rs12419881;rs916579;rs503915;rs1939380;rs601822;rs473154;rs663174;rs1940033;rs494079;rs726371;rs487557;rs545466;rs566390;rs1784808;rs4579932;rs6590611;rs1939717;rs2018361;rs566995;rs1939715;rs11222874;rs12289833;rs527745;rs484096;rs505595;rs58795;rs1793640;rs542216;rs1793630;rs1015055;rs1626583;rs1793631;rs11222901;rs1547895;rs2000969;rs1790183;rs1547893;rs9783364;rs7128321;rs10894495;rs1106362;rs4491236;rs10791199;rs10791203;rs10894502;rs12223742;rs12222235;rs3925046;rs10894508;rs12270361;rs4937673;rs4468361;rs7937053;rs10791213;rs10894514;rs7937519;rs11222955;rs4128547;rs12797802;rs4329699;rs4937677;rs12274242;rs11222960;rs7116467;rs4245104;rs11606570;rs4357699;rs10894519;rs4245105;rs1026134;rs3133870;rs1975612;rs11222975;rs3824870;rs1839314;rs2167050;rs921268;rs921269;rs1868534;rs3099789;rs3099792;rs3133882;rs3133876;rs3133875;rs1965853;rs3099801;rs4937685;rs1809063;rs962319;rs4937687;rs4937688;rs3099774;rs3099775;rs2044726;rs2044727;rs11222991;rs3133885;rs3099787;rs716717;rs2044728;rs11222998;rs3099785;rs972463;rs7934599;rs12293070;rs3099779;rs1449437;rs2002734;rs3099773;rs2305273;rs2305271;rs2241999;rs3099772;rs3099771;rs895924;rs3099769;rs520420;rs517317;rs1823365;rs647997;rs634286;rs12282457;rs11223055;rs2155377;rs11223060;rs2155378;rs2212484;rs11827412;rs1940013;rs3824898;rs11822423;rs3781633;rs1939957;rs2298479;rs1940026;rs7926221;rs4936168;rs11223079;rs2508967;rs2512713;rs11223081;rs948208;rs2105632;rs2212480;rs877264;rs2007356;rs12276840;rs621452;rs2508983;rs2508982;rs2512702;rs609920;rs1893041;rs612907;rs2155373;rs12274657;rs2508936;rs2508977;rs1939969;rs662798;rs490435;rs494050;rs589721;rs672649;rs1940400;rs643120;rs670389;rs2212487;rs2277271;rs6590638;rs7125475;rs7480351;rs7941822;rs7947822;rs6590645;rs11223123;rs4309173;rs7130121;rs11223138;rs7116863;rs2246352;rs2437825;rs2846398;rs7130397;rs7130651;rs2575890;rs1793268;rs10791240;rs1793271;rs2575896;rs11223150;rs1784518;rs4936173;rs10894589;rs751655;rs11223154;rs2000589;rs11223158;rs10791243;rs10894593;rs9633970;rs1008098;rs1793278;rs7119286;rs1784176;rs11223172;rs948004;rs2917583;rs1784189;rs1784526;rs2917570;rs3016384;rs1620329;rs1784522;rs3016382;rs3016500;rs3018393;rs7112601;rs505350;rs1784516;rs1793258;rs532769;rs2226638;rs12279188;rs535834;rs6590653;rs1939526;rs1939504;rs1945948;rs11223192;rs7929813;rs3019862;rs1793264;rs1784175;rs3016390;rs7131394;rs2012223;rs1540205;rs6590658;rs10791248;rs1105289;rs2001903;rs2853047;rs12796925;rs4076157;rs1112413;rs10894606;rs11223213;rs4937722;rs10894610;rs11223219;rs7106088;rs12285031;rs4287347;rs7121966;rs11223225;rs7104976;rs11223226;rs4245110;rs4491241;rs4937729;rs7119414;rs10160262;rs10160341;rs2659611;rs1506878;rs4937733;rs2725436;rs4937734;rs1506877;rs1506876;rs2725438;rs4937735;rs2659615;rs11223248;rs2659614;rs1395504;rs6590660;rs12793158;rs7119431;rs12421058;rs965419;rs953478;rs4937737;rs2725421;rs11824635;rs10791261;rs2063071;rs1027796;rs1027797;rs12222239;rs1911252;rs951157;rs4937739;rs12799692;rs2135630;rs12801102;rs2262556;rs11223270;rs2659605;rs2725451;rs11223273;rs2725466;rs1354791;rs11223276;rs2725437;rs2725442;rs2725446;rs7127891;rs12805206;rs7342163;rs2659624;rs10894623;rs4622277;rs1605327;rs871437;rs10894624;rs10791263;rs10894626;rs7115863;rs4542422;rs10894631;rs1567127;rs1316945;rs11223299;rs12276491;rs10791264;rs885102;rs7101624;rs12363869;rs2135634;rs11223317;rs7114643;rs7114353;rs9737546;rs10894637;rs7935421;rs10750523;rs11223331;rs7127303;rs4399339;rs4575288;rs12360866;rs4387353;rs11223336;rs7129438;rs12292966;rs7127639;rs12419190;rs4482038;rs11223339;rs7933116;rs10791273;rs4373939;rs12365003;rs10894641;rs7126587;rs10894645;rs11603858;rs12362615;rs11223350;rs10894646;rs2060123;rs1541884;rs11601881;rs246;rs1007018;rs485633;rs10750530;rs7122481;rs1901916;rs10791283;rs1431780;rs985631;rs4548631;rs4536228;rs1431777;rs12575991;rs7119176;rs4427573;rs1158780;rs476637;rs7123002;rs481086;rs514075;rs488322;rs1594524;rs101259;rs7101918;rs754048;rs4936184;rs4430517;rs7130004;rs11602730;rs2163561;rs7112210;rs4937752;rs1431773;rs728341;rs4937755;rs475056;rs10894656;rs1563155;rs11606197;rs483591;rs566977;rs558298;rs11223384;rs535920;rs514337;rs10894659;rs510960;rs1869444;rs2382620;rs7121368;rs476840;rs11223386;rs4598679;rs11607110;rs499261;rs12271299;rs4936185;rs10894662;rs11223397;rs560856;rs11223401;rs750270;rs1540560;rs573681;rs540923;rs478223;rs11223403;rs930176;rs546833;rs12365021;rs12418625;rs12796255;rs7933745;rs1840223;rs4937758;rs4578395;rs11223410;rs10791288;rs2078454;rs1941213;rs6590684;rs7939374;rs11223422;rs3920986;rs1941220;rs4937761;rs12574516;rs7940198;rs7122854;rs2000606;rs7122632;rs7926233;rs4379857;rs11602409;rs7945328;rs7101547;rs7104890;rs10894669;rs11827927;rs7128235;rs6421616;rs6590689;rs7933617;rs12804771;rs10894670;rs12792047;rs4609613;rs10791290;rs12282747;rs4359217;rs7939409;rs4643088;rs4304785;rs3923706;rs3923708;rs4391826;rs3923729;rs4245116;rs3923727;rs4430522;rs10082587;rs7950688;rs11223462;rs6590694;rs4341548;rs6590695;rs755983;rs7942722;rs7938100;rs7107264;rs1107579;rs12796765;rs12795630;rs1941218;rs6590700;rs6590701;rs6590702;rs10894683;rs7119083;rs7932934;rs6590712;rs7927989;rs11823416;rs12283798;rs6590715;rs4245117;rs7118965;rs4937787;rs12788589;rs11223492;rs6590717;rs4937789;rs4372469;rs10791292;rs4130016;rs4554901;rs1006385;rs7971903;rs7958309;rs917365;rs9888368;rs2429151;rs765125;rs2108636;rs2299657;rs740456;rs7972947;rs2238012;rs2238017;rs2238018;rs2283270;rs2283275;rs7298821;rs2283280;rs2238027;rs7297252;rs2299664;rs4126711;rs4765898;rs2238034;rs2238036;rs7302743;rs2238043;rs11062138;rs2239016;rs2238044;rs3794299;rs2283287;rs2283288;rs11062156;rs2238056;rs2239028;rs1108073;rs6489353;rs2007044;rs2159100;rs882194;rs882193;rs2370413;rs11611154;rs2239037;rs10774035;rs2239038;rs7485359;rs11610448;rs4298967;rs10848645;rs4765914;rs2108570;rs2370419;rs2238061;rs2239041;rs2283298;rs2239047;rs3819526;rs2239048;rs1544502;rs7295089;rs11062192;rs10848648;rs2238069;rs7132154;rs740419;rs2238077;rs2238079;rs886898;rs1108385;rs2283306;rs4370987;rs2887780;rs740417;rs7968680;rs7967959;rs10491964;rs2239062;rs11831085;rs4765929;rs11062222;rs1009281;rs2239065;rs994901;rs2239068;rs4765678;rs2239073;rs2239074;rs2239075;rs1860097;rs4765930;rs11062228;rs7960297;rs17801211;rs16927947;rs7313403;rs10491965;rs1076344;rs1076346;rs2239080;rs12313442;rs1544514;rs4765933;rs4765682;rs4765687;rs10774048;rs4765936;rs758231;rs2283310;rs4765937;rs2239083;rs4765938;rs10848660;rs2283312;rs2283314;rs2239087;rs2239089;rs887001;rs17801265;rs1015287;rs12319670;rs10848665;rs2239093;rs2239094;rs2283318;rs11608740;rs7977039;rs2239097;rs2239104;rs2239109;rs4765951;rs12231350;rs1990240;rs7963955;rs4394887;rs2239117;rs12298278;rs2239118;rs4765958;rs2370599;rs2370600;rs4765961;rs1006564;rs2370602;rs2238090;rs11608641;rs956451;rs1034937;rs2283326;rs215981;rs7311147;rs215986;rs215992;rs2238091;rs2238092;rs216013;rs1076390;rs12813847;rs11062288;rs2238095;rs2238096;rs2239124;rs2238099;rs216029;rs216031;rs740727;rs10161181;rs12312322;rs2302727;rs2302728;rs7295250;rs11062301;rs10505724;rs2302729;rs3794288;rs10848683;rs876503;rs4147667;rs979878;rs4147668;rs2072354;rs979877;rs714621;rs2270134;rs2159352;rs11063282;rs4147671;rs4147672;rs4147673;rs4147675;rs1990311;rs4147677;rs4147682;rs4147683;rs7972920;rs4147684;rs4147685;rs11614030;rs2267548;rs2267549;rs2267550;rs17701871;rs1009633;rs1009634;rs2074984;rs2359252;rs4147689;rs10774256;rs1029767;rs16931634;rs2267552;rs2240760;rs4147693;rs4147694;rs4147695;rs4147696;rs1990310;rs1024655;rs12426675;rs1800693;rs1860545;rs4149581;rs4149580;rs4149579;rs4149578;rs4149577;rs4149576;rs4149570;rs1060619;rs12367886;rs11054939;rs2377084;rs7968271;rs10431307;rs9651863;rs7973596;rs6488567;rs10845677;rs7312834;rs10491983;rs17210029;rs10772493;rs10491984;rs7961344;rs17210050;rs2541128;rs2541117;rs2541115;rs10491987;rs1861482;rs2856315;rs205534;rs205536;rs205543;rs10772498;rs2724657;rs2187642;rs11054423;rs11054425;rs972798;rs10845408;rs2051525;rs2724635;rs2051526;rs928950;rs1547392;rs2710288;rs7961094;rs7311189;rs3782137;rs7310017;rs7963499;rs1986946;rs11054447;rs3782139;rs2723830;rs3802993;rs2723829;rs2723827;rs11054454;rs974728;rs10491990;rs2856328;rs2856329;rs2856330;rs762718;rs762721;rs12578421;rs2856336;rs2855744;rs2710304;rs2213176;rs2213177;rs7314811;rs12823108;rs2723812;rs2710293;rs2710287;rs2515767;rs7134204;rs2855736;rs11836917;rs10505762;rs928939;rs10845412;rs16907395;rs2238120;rs7138674;rs2238122;rs1894307;rs743613;rs10772508;rs2255953;rs2723804;rs2855708;rs2855709;rs2238130;rs928936;rs12305522;rs10772510;rs2239171;rs2239172;rs2739091;rs17818396;rs2855711;rs4763731;rs2710310;rs2071163;rs2723807;rs2723808;rs2239173;rs11054484;rs2239175;rs2239176;rs2239177;rs2156932;rs958812;rs2954930;rs11054492;rs4262801;rs7961819;rs12814951;rs2160517;rs2193149;rs966664;rs1805502;rs1806201;rs1806202;rs1806203;rs3026160;rs4764011;rs10772692;rs2270359;rs16909222;rs1806194;rs1806213;rs11055528;rs10772693;rs17220306;rs2193147;rs3026168;rs4763354;rs1805470;rs11055530;rs7970177;rs1805490;rs1805474;rs888150;rs1805510;rs2268097;rs10845809;rs1805543;rs1805545;rs11055557;rs10492130;rs17760842;rs2300238;rs980365;rs2268102;rs2284406;rs1008619;rs2268105;rs765688;rs2193151;rs10492132;rs11831620;rs4764026;rs2268109;rs2300244;rs2284408;rs918065;rs11055584;rs7972662;rs11055586;rs11055587;rs1158541;rs2192975;rs2268110;rs7297761;rs7966866;rs7979850;rs1012586;rs11836523;rs12809496;rs7968071;rs10845827;rs17220663;rs2300250;rs2300252;rs2284411;rs2300257;rs11610518;rs2268118;rs11055603;rs2110984;rs11612284;rs741328;rs2268120;rs2216128;rs10492135;rs2192973;rs2268122;rs7307315;rs11055608;rs11055612;rs10492137;rs10845840;rs2216127;rs220549;rs11055616;rs7301500;rs7301754;rs2284418;rs7974275;rs2300266;rs2300267;rs11055625;rs12303001;rs17833967;rs2300272;rs220573;rs220575;rs2160730;rs220583;rs2111512;rs2284422;rs220590;rs220593;rs220597;rs220599;rs2160732;rs2160734;rs11612353;rs2284424;rs2284425;rs2300273;rs12305339;rs1861786;rs1861787;rs7297313;rs2284428;rs1160295;rs10845844;rs11055651;rs12818068;rs10845847;rs11055657;rs10845852;rs10845853;rs7134097;rs10845856;rs10492141;rs10492142;rs7314376;rs11055671;rs10160840;rs4764038;rs4764039;rs7297101;rs2216344;rs2098469;rs17834128;rs219872;rs918168;rs219876;rs219896;rs219904;rs12826869;rs172677;rs219922;rs1362816;rs766831;rs219931;rs12829455;rs4764043;rs12820037;rs11055697;rs7298664;rs12322168;rs9645754;rs10505778;rs1981782;rs1421106;rs11055699;rs1421108;rs3764030;rs1895056;rs11045913;rs4149009;rs11045918;rs11045919;rs7955581;rs4149005;rs4337089;rs10841786;rs4149002;rs4149000;rs4148999;rs4148998;rs2199686;rs16923647;rs11045953;rs3751270;rs4148993;rs10770796;rs7963398;rs7974575;rs4148991;rs4148990;rs4148989;rs4115170;rs7958005;rs11045974;rs10841794;rs6487216;rs4148987;rs7968331;rs4148986;rs4148985;rs4148984;rs4148983;rs4148982;rs10841795;rs3764041;rs4762818;rs11830638;rs11837182;rs4762699;rs17333533;rs10743413;rs11045994;rs10841798;rs2045938;rs7137767;rs12306121;rs12300126;rs5484;rs2417977;rs12818993;rs11836987;rs7967902;rs11046012;rs10841803;rs4762822;rs7953750;rs7967339;rs7135807;rs2129866;rs11614526;rs12303723;rs9442;rs1049380;rs1049376;rs11048476;rs2171520;rs11048479;rs10842720;rs2343878;rs901835;rs7301846;rs10505997;rs10771279;rs12829066;rs10771281;rs7975710;rs1573994;rs11614384;rs11614012;rs12422850;rs12229047;rs3782290;rs11048495;rs901840;rs12826091;rs12579456;rs1021797;rs7296410;rs3816834;rs10842728;rs2055468;rs12426143;rs1818135;rs7955200;rs7955414;rs10771283;rs7966599;rs1393414;rs12366669;rs12301591;rs10743585;rs10505999;rs1352388;rs4963998;rs16930734;rs1532720;rs17472165;rs11615994;rs2344158;rs7953812;rs7975290;rs1565190;rs9738098;rs4964001;rs11048545;rs2306677;rs1825478;rs4964002;rs17395011;rs905298;rs10743586;rs17395192;rs1393413;rs2220168;rs10842744;rs7303990;rs10842745;rs11048556;rs7975326;rs16930939;rs1843224;rs7312147;rs11048567;rs3782294;rs1385342;rs11608490;rs7309048;rs1001452;rs11048586;rs7966876;rs16931011;rs16931015;rs4963666;rs2230376;rs2230375;rs16931020;rs11048593;rs11048596;rs7308013;rs7300093;rs9668898;rs16931036;rs2230377;rs12832680;rs10506005;rs3736185;rs2344497;rs10219734;rs17476919;rs7314603;rs4964005;rs17477122;rs10506007;rs11048620;rs11611622;rs11048622;rs2880875;rs2046411;rs11048624;rs10842765;rs7135760;rs1482978;rs11048627;rs7972342;rs7306427;rs2344498;rs1463589;rs4142696;rs1007938;rs7304453;rs1449564;rs2291264;rs2291263;rs2306549;rs2306548;rs12303643;rs10842774;rs10743591;rs10842777;rs11048657;rs7968131;rs7955100;rs10842779;rs10842781;rs7307114;rs11048661;rs4142699;rs895964;rs3782309;rs11048665;rs7961587;rs6487570;rs11048668;rs11048669;rs7980626;rs2291261;rs2035440;rs1351676;rs10771297;rs1449569;rs10506010;rs10771301;rs7298744;rs7315217;rs2122268;rs1994474;rs4964017;rs7961772;rs10842794;rs10842797;rs10771306;rs11048716;rs11048717;rs7139251;rs11048729;rs11051645;rs1666224;rs1797778;rs1797779;rs1259743;rs10844047;rs10844051;rs7977731;rs1150971;rs1150975;rs7315848;rs11051659;rs1150990;rs1150996;rs2052603;rs4768085;rs7138247;rs4768599;rs7965430;rs965125;rs1896025;rs2897868;rs7958429;rs12579771;rs11182986;rs12297071;rs11182988;rs1913696;rs9788251;rs4768609;rs12809717;rs17095868;rs7977798;rs10506262;rs12231032;rs12372446;rs3842941;rs679724;rs3088010;rs637608;rs3912631;rs640014;rs7972909;rs597048;rs670741;rs11170175;rs687127;rs7958736;rs7972081;rs11612661;rs12425788;rs10876477;rs1971762;rs1800634;rs12422531;rs9739598;rs3897117;rs10747679;rs4759286;rs1864448;rs1812406;rs12579591;rs10876488;rs17765253;rs11170654;rs10506316;rs17708817;rs12309164;rs12309211;rs3741659;rs11170657;rs7131877;rs12227447;rs12423655;rs7980783;rs11172113;rs4759044;rs715948;rs1466535;rs1799986;rs10876966;rs79518687;rs6581128;rs1800159;rs7978567;rs1405451;rs10506680;rs17114487;rs10506678;rs1589968;rs11835155;rs1526804;rs10785169;rs4882671;rs7970843;rs6582273;rs12822199;rs1350515;rs6582275;rs2168903;rs10506676;rs12371801;rs10879883;rs1458614;rs2219445;rs1379963;rs1458618;rs12580088;rs2471637;rs4267139;rs1463506;rs11180370;rs11180373;rs12424549;rs1458605;rs10506673;rs4473005;rs12315199;rs11180375;rs2926150;rs1458598;rs12318021;rs1379964;rs7304239;rs1458621;rs17114754;rs2446329;rs735636;rs735637;rs6582279;rs2446316;rs10785175;rs17803126;rs1463509;rs2471649;rs2446347;rs2446346;rs2446327;rs1379966;rs10859799;rs249191;rs4923680;rs933900;rs17321133;rs6538582;rs10859807;rs10859808;rs10859809;rs11107828;rs11107830;rs7310432;rs10859814;rs7133992;rs12368716;rs1365352;rs11107845;rs4923674;rs11107847;rs17023557;rs11107851;rs4923649;rs17321986;rs2436634;rs249180;rs4762498;rs2372391;rs12813400;rs12302323;rs7957595;rs10860347;rs12580005;rs7964472;rs17362112;rs2278361;rs7315397;rs10745834;rs1439123;rs919699;rs2288726;rs7299536;rs11831003;rs2288714;rs2288713;rs1439124;rs11065611;rs6606683;rs3026445;rs1860561;rs4766834;rs4767520;rs9658570;rs2682826;rs2271986;rs2293048;rs3741475;rs10774910;rs12099598;rs7959232;rs816353;rs816347;rs2650163;rs1093325;rs1093329;rs2293054;rs2293055;rs6490121;rs2293050;rs7314935;rs3825102;rs10744891;rs884847;rs7309163;rs532967;rs11611788;rs12811583;rs7298903;rs7295972;rs11068447;rs561712;rs4766843;rs1483757;rs473640;rs9658281;rs816296;rs1681506;rs545654;rs1004356;rs9658265;rs1552227;rs527590;rs693534;rs1123425;rs3782221;rs11068458;rs1879417;rs4767535;rs816292;rs492623;rs206965;rs7959743;rs4766961;rs2272368;rs12367963;rs2229840;rs2271139;rs1263990;rs11837649;rs10773085;rs10773086;rs7953329;rs1317662;rs3782262;rs10846666;rs10846667;rs2293514;rs10846670;rs3782267;rs1702339;rs1244096;rs906304;rs7980125;rs1243888;rs1243889;rs1812730;rs3782280;rs2342923;rs11057629;rs1794942;rs1147289;rs3759106;rs3759107;rs1110904;rs1242991;rs11057642;rs11608551;rs7304356;rs10846681;rs701038;rs12821657;rs701036;rs837492;rs12370545;rs837466;rs837462;rs11057665;rs837479;rs837482;rs885025;rs12423712;rs10846684;rs701024;rs10773093;rs7955898;rs837511;rs7972214;rs837467;rs837468;rs837473;rs9507258;rs7982678;rs7333431;rs9318347;rs4770606;rs9507261;rs9507262;rs7317248;rs4769329;rs4347484;rs1220579;rs7336618;rs9511097;rs1220582;rs1220583;rs7337393;rs9511108;rs1028695;rs9551073;rs2793484;rs2793483;rs11618409;rs2255894;rs9318387;rs2760364;rs1220569;rs9551080;rs2861545;rs7327973;rs17462267;rs1220605;rs1220546;rs7327245;rs9578695;rs1220551;rs11617302;rs7984381;rs1220593;rs1220597;rs17080518;rs2793490;rs17463918;rs912142;rs912143;rs912144;rs9551086;rs2248601;rs2248605;rs4770639;rs2861550;rs3742176;rs1891105;rs9507299;rs12430530;rs2901981;rs947230;rs12585910;rs3803218;rs1129021;rs9511184;rs206115;rs3092989;rs9562605;rs1799943;rs206120;rs2126042;rs144848;rs1801406;rs543304;rs206079;rs206081;rs9943876;rs9534262;rs9634672;rs76118914;rs206146;rs11571789;rs11571805;rs1012130;rs517118;rs15869;rs666483;rs2146994;rs3742318;rs1088550;rs169600;rs9595617;rs9595630;rs798266;rs207629;rs392219;rs1952994;rs208431;rs7328733;rs208428;rs7332115;rs208418;rs9595908;rs208426;rs208412;rs2301390;rs12428283;rs590383;rs4120131;rs658996;rs506645;rs7985485;rs9469;rs7317750;rs9576156;rs1199984;rs11617423;rs7321782;rs17607240;rs2784882;rs9536723;rs1618726;rs796027;rs9536725;rs9569033;rs2152580;rs542131;rs12427568;rs2783399;rs1572324;rs933089;rs3916910;rs9557656;rs1414307;rs7998783;rs7323685;rs2065764;rs7325932;rs10851132;rs9582496;rs7998372;rs10467272;rs9557677;rs4397965;rs1335594;rs9300671;rs1572321;rs12870762;rs9518424;rs9518426;rs2050452;rs9284189;rs2050453;rs875118;rs875116;rs9513909;rs1932263;rs7336311;rs9300675;rs9300677;rs1414304;rs9554795;rs9582505;rs972366;rs9518442;rs9518445;rs6491633;rs9518449;rs9557703;rs3916912;rs7323330;rs9300681;rs3918322;rs17685968;rs3825513;rs78294515;rs9518460;rs7139608;rs16959194;rs4238229;rs1125871;rs4451831;rs7986646;rs7983474;rs1436261;rs2217902;rs1469849;rs2217903;rs2196467;rs1975266;rs1898199;rs9582515;rs9585750;rs7983619;rs9554816;rs9518475;rs4772404;rs4772405;rs8000425;rs12873072;rs11069452;rs9518477;rs7993068;rs3783219;rs9518487;rs3783222;rs9300690;rs748478;rs9518498;rs3783229;rs2296910;rs2296909;rs2281990;rs2281991;rs17686644;rs17624707;rs9587299;rs2769917;rs11842949;rs2806514;rs9520313;rs9520314;rs2806518;rs2182958;rs2182957;rs9558965;rs2769924;rs10508183;rs2769901;rs1927762;rs4142906;rs4771555;rs4238255;rs4303341;rs3751448;rs7332896;rs4771557;rs750093;rs9514629;rs9558976;rs9301200;rs4771561;rs9514634;rs7321102;rs77843645;rs12865907;rs1408569;rs7993272;rs16952130;rs4771568;rs7998892;rs9555336;rs9558979;rs4772864;rs1819243;rs3949948;rs7317198;rs17367786;rs9558993;rs9587342;rs7318732;rs1408571;rs9558996;rs9514649;rs2224904;rs7999230;rs7339414;rs2031387;rs961762;rs1408563;rs7324925;rs9587360;rs1324668;rs1022876;rs9520396;rs9555350;rs9559019;rs9555353;rs9559025;rs9520400;rs9514669;rs4468469;rs4444189;rs4483719;rs9520422;rs11840489;rs7982576;rs4597175;rs6492053;rs7998513;rs9555357;rs716504;rs1535711;rs9583173;rs1323677;rs9514685;rs10492717;rs7320409;rs12428701;rs1998526;rs16970118;rs16970138;rs9520447;rs1323682;rs7993745;rs744134;rs7334961;rs2476773;rs10492715;rs7337566;rs474128;rs1924444;rs1535710;rs494756;rs9514694;rs1555637;rs2146952;rs977719;rs1320446;rs1998525;rs7993352;rs1320447;rs564013;rs942358;rs942359;rs1830754;rs2076766;rs2809285;rs677532;rs10492711;rs7333466;rs9555369;rs11843418;rs7332705;rs642832;rs16970678;rs7990497;rs9301233;rs1853518;rs1998564;rs9514705;rs7998212;rs9514706;rs9587408;rs957788;rs4000634;rs1886227;rs1555636;rs1886228;rs719185;rs1924432;rs7984847;rs3905101;rs7997636;rs12429686;rs9514720;rs9587423;rs7993207;rs9559133;rs947361;rs7335820;rs9587425;rs9520546;rs1935135;rs7981476;rs4083987;rs3858799;rs9520550;rs9520552;rs7320808;rs1417907;rs3908999;rs4113420;rs7326004;rs4564440;rs10508186;rs3905076;rs3905064;rs6492073;rs7994782;rs10508187;rs9301254;rs9520569;rs2211312;rs2211313;rs3905069;rs3931608;rs11620185;rs3858803;rs1417908;rs1341373;rs9555408;rs10508190;rs4318079;rs2039953;rs9520584;rs9559161;rs7990930;rs9559163;rs3905075;rs3858806;rs9301261;rs9514742;rs3858807;rs10508195;rs7325927;rs10508196;rs16971239;rs9555414;rs9520594;rs2036708;rs7988858;rs9559173;rs7321280;rs9520604;rs816995;rs817000;rs1771138;rs816960;rs4107301;rs9559181;rs2136267;rs12892252;rs11157994;rs7160450;rs1957844;rs17253452;rs4901474;rs7149949;rs214273;rs362350;rs214260;rs165933;rs362377;rs165935;rs362393;rs362346;rs17125361;rs1287611;rs1475243;rs751124;rs932731;rs8011758;rs4899969;rs756470;rs10220603;rs6575042;rs2147100;rs3783878;rs8009301;rs10148147;rs9972271;rs7153598;rs9635287;rs11159891;rs8022846;rs11624027;rs4904521;rs4904522;rs9323838;rs1815593;rs2001834;rs1890392;rs4904523;rs4904524;rs7146342;rs3759711;rs8007023;rs17188325;rs12894915;rs17798843;rs10498620;rs11845021;rs12436375;rs2182472;rs11627932;rs11629023;rs3783870;rs1476994;rs759364;rs6575054;rs2110702;rs763972;rs7140560;rs3783862;rs2110700;rs3825671;rs4904547;rs17125698;rs3783855;rs10130093;rs3783853;rs17701459;rs4904551;rs10484026;rs11846050;rs7158631;rs2241121;rs3783852;rs10484024;rs17125764;rs17125790;rs11159905;rs10484022;rs7151233;rs6575059;rs6575061;rs10162389;rs2110706;rs3783848;rs10150022;rs2896108;rs741275;rs3783845;rs12431798;rs4904569;rs10484021;rs10151458;rs1887102;rs2401823;rs8013113;rs4904574;rs2110699;rs1952182;rs8006343;rs7152796;rs880536;rs7148172;rs1287408;rs384740;rs243224;rs243227;rs1034116;rs243229;rs8018053;rs4900000;rs390345;rs1299799;rs1287404;rs10131830;rs1287323;rs11845079;rs373655;rs448069;rs386276;rs394499;rs10484012;rs189631;rs428839;rs1967854;rs11622222;rs243172;rs17717812;rs243213;rs243206;rs8021593;rs243183;rs8014275;rs17126053;rs7142571;rs243191;rs243195;rs243196;rs243175;rs243176;rs181685;rs243174;rs11622292;rs11159913;rs8008589;rs242776;rs242741;rs7144433;rs2300497;rs2300502;rs3213718;rs5871;rs1058903;rs8006462;rs4904690;rs7149559;rs1294506;rs2402111;rs3814833;rs12586783;rs4548800;rs7141205;rs11621961;rs7147098;rs2273399;rs941601;rs3790036;rs11629171;rs2144834;rs2144833;rs8022616;rs10498639;rs2281519;rs1956179;rs12589136;rs17783921;rs4905179;rs746530;rs996050;rs1950654;rs909287;rs7161231;rs10467890;rs17792891;rs2208431;rs9324069;rs1187448;rs17101957;rs12147460;rs4900604;rs11851097;rs11628958;rs11628717;rs12589669;rs2273842;rs11160784;rs12886745;rs12907793;rs4778116;rs7175224;rs4068854;rs74377316;rs4778117;rs7171012;rs11633934;rs4312267;rs989869;rs1498519;rs4778179;rs3947367;rs17565953;rs11631195;rs7182120;rs750358;rs17746918;rs3930739;rs1874835;rs8036718;rs6497238;rs1498521;rs8042881;rs2311469;rs4778189;rs7183532;rs4778192;rs8035334;rs11852452;rs4778196;rs17651375;rs1874841;rs1004611;rs768546;rs4778199;rs4589506;rs2871886;rs2594897;rs2703981;rs12898424;rs2594909;rs1584407;rs8039856;rs2703936;rs2703960;rs977588;rs977589;rs1448489;rs2703952;rs12437597;rs2311843;rs2594935;rs7170451;rs4778211;rs728405;rs728404;rs4778214;rs1448488;rs4778220;rs12910433;rs3794609;rs730502;rs7178315;rs2871875;rs2305252;rs3794604;rs13329466;rs4778232;rs1448485;rs16950821;rs8024968;rs1470608;rs7170869;rs1597196;rs1448481;rs7496968;rs7179994;rs7174027;rs4778241;rs7495174;rs10519807;rs10519808;rs11637395;rs17235910;rs11633430;rs3902635;rs2676066;rs2676071;rs2251107;rs2251110;rs2676073;rs12148576;rs2676077;rs2670941;rs16969325;rs1024124;rs1980102;rs4780109;rs7176762;rs1343900;rs4780111;rs2596179;rs11072416;rs8032622;rs1317242;rs4304993;rs10519816;rs11633387;rs11630176;rs2339268;rs2596209;rs2676055;rs2596205;rs4619367;rs10444855;rs2339270;rs2596193;rs11631192;rs1878300;rs17236017;rs2676070;rs17817151;rs12914919;rs2676042;rs17098;rs2256382;rs2676019;rs2442463;rs2442464;rs10519818;rs2246383;rs16970801;rs16970823;rs4780118;rs11072471;rs2596230;rs17236056;rs2596235;rs7165065;rs2596237;rs2596240;rs8023659;rs2339273;rs1878298;rs2596156;rs2676086;rs2676093;rs2033610;rs2596164;rs2018899;rs11858432;rs1560964;rs1996351;rs1435112;rs11854602;rs2572169;rs12324605;rs7167430;rs1369308;rs16971754;rs16971757;rs2572162;rs16953863;rs2596210;rs1435110;rs4144333;rs3751634;rs1975242;rs7165389;rs2596211;rs11632989;rs6495130;rs735545;rs4281677;rs2596220;rs2572203;rs892775;rs12909478;rs957467;rs10519823;rs3816092;rs6495164;rs1435102;rs1077409;rs1435098;rs1865495;rs9744361;rs7164455;rs11857690;rs1435118;rs682639;rs17817299;rs674155;rs683484;rs581954;rs668570;rs2077268;rs748298;rs3794586;rs10431811;rs2643364;rs624954;rs659517;rs1495286;rs2643363;rs16972835;rs16972837;rs10153042;rs671122;rs658750;rs688939;rs612491;rs608508;rs2467559;rs2467565;rs1865497;rs2437143;rs10519833;rs1565937;rs17817378;rs10519835;rs4780133;rs4238565;rs8034012;rs2229116;rs4238566;rs10519837;rs12593288;rs10519839;rs7177922;rs16973323;rs7168848;rs2279661;rs11632361;rs951442;rs937302;rs2291730;rs11072570;rs4238567;rs2291734;rs16957065;rs11072574;rs10775211;rs16957135;rs17236385;rs2291736;rs937303;rs8030397;rs1979739;rs1979738;rs2279662;rs16957279;rs4780144;rs11637619;rs1390158;rs4779630;rs4779631;rs4780150;rs16957399;rs716368;rs4779632;rs12050659;rs4780154;rs2088143;rs10519861;rs17817512;rs2076954;rs2339298;rs2339299;rs17817518;rs12907066;rs1495277;rs3817408;rs17817536;rs2280417;rs11072621;rs17236476;rs8025933;rs8028974;rs8026816;rs1114988;rs12906709;rs4780167;rs8037864;rs11635223;rs2293028;rs6495228;rs10519864;rs7162807;rs891345;rs8036793;rs12593536;rs7165379;rs7498093;rs12910679;rs1963235;rs17236525;rs8030095;rs8037593;rs2288606;rs8033323;rs12907197;rs2288608;rs2288609;rs4780174;rs12908501;rs1565936;rs1036004;rs1036003;rs12440440;rs2278311;rs2278309;rs12148238;rs4780177;rs8035184;rs2278317;rs7497692;rs7165052;rs3829480;rs4779646;rs12913948;rs10519873;rs12901404;rs10519874;rs10519875;rs11855625;rs12900756;rs2115748;rs11072673;rs16958069;rs12911184;rs2879436;rs16958087;rs11072687;rs2288611;rs1036006;rs12914825;rs967232;rs919472;rs1560318;rs2059956;rs16958116;rs12443234;rs12441112;rs7163140;rs2278313;rs11072734;rs891343;rs10519885;rs2278314;rs12439280;rs2303308;rs12907899;rs936213;rs12439272;rs1869901;rs3784399;rs6492995;rs6492997;rs8034073;rs6492998;rs7175912;rs16971726;rs16971733;rs16971734;rs28493702;rs1869135;rs12439189;rs2305421;rs2081703;rs4275799;rs1427282;rs8043406;rs6494029;rs7174386;rs12906705;rs1427281;rs12908165;rs7176436;rs7182060;rs11854073;rs28455654;rs8027998;rs4238331;rs12441313;rs383902;rs653765;rs3784563;rs11072463;rs8039584;rs4886844;rs1052242;rs10851869;rs1078555;rs3784556;rs876383;rs5742915;rs1036673;rs723434;rs11635599;rs12442054;rs17326524;rs3848159;rs4886574;rs4887066;rs923118;rs8042694;rs11072518;rs16969482;rs8039850;rs12910083;rs8028378;rs2289524;rs12593575;rs2867922;rs7182113;rs9806257;rs1509557;rs8043088;rs1912124;rs4451910;rs12437819;rs12438640;rs980618;rs12907134;rs7179134;rs7180245;rs11636298;rs4128767;rs11633218;rs11637363;rs4072111;rs7170924;rs7171517;rs11857713;rs4778636;rs3898677;rs3848180;rs859;rs1131445;rs6598448;rs2073595;rs2624981;rs4965825;rs3784515;rs7168817;rs7169313;rs3825921;rs9806256;rs2277593;rs1471656;rs752028;rs752026;rs2073592;rs2086678;rs1976033;rs11854332;rs11854307;rs7175368;rs12914198;rs2949;rs8038528;rs11630183;rs10152458;rs1077015;rs1078988;rs2955965;rs6598456;rs730556;rs12898407;rs729906;rs3825915;rs3784491;rs11858775;rs10152309;rs1135911;rs2277589;rs10152164;rs8042699;rs3784485;rs6598465;rs12917106;rs1542808;rs3784484;rs3784481;rs4965381;rs4965842;rs4965843;rs747536;rs1982906;rs1874274;rs3784463;rs12437510;rs4965847;rs3825901;rs1532364;rs1000914;rs1108993;rs11633098;rs12916267;rs4965853;rs1994968;rs12911482;rs10152229;rs1495271;rs7168655;rs7169026;rs3784457;rs4965384;rs2643350;rs3825896;rs2643356;rs2643358;rs12902244;rs7170232;rs2412014;rs10438489;rs1466744;rs11638957;rs1466745;rs6598473;rs7176003;rs11855154;rs7402924;rs6598477;rs4965870;rs7172696;rs1552948;rs4246336;rs8041582;rs1587107;rs9806369;rs6598481;rs4965877;rs11853956;rs765825;rs12900435;rs6598483;rs8028556;rs7174882;rs7165891;rs7166898;rs8043067;rs6598484;rs4965881;rs11247300;rs4965392;rs2047222;rs2047223;rs12904950;rs12915600;rs11247301;rs11247303;rs7179692;rs12908851;rs6598485;rs7183102;rs1446123;rs7166024;rs8033723;rs28469650;rs9920181;rs8026441;rs740580;rs758335;rs11640300;rs17256169;rs17136624;rs11646137;rs11646233;rs7197403;rs2283491;rs2601773;rs2238431;rs2531995;rs11543317;rs2531992;rs2072346;rs2238438;rs2238439;rs933392;rs2531982;rs2230739;rs2601777;rs12148974;rs2238443;rs2283492;rs2239305;rs2444217;rs2072341;rs2239307;rs12935810;rs11647828;rs2531967;rs2072338;rs2079731;rs3730119;rs12921697;rs2239310;rs2601787;rs1967309;rs1967308;rs2239311;rs17136692;rs8061182;rs11076800;rs4786454;rs7196832;rs4786456;rs12933423;rs2601796;rs917522;rs2058166;rs2601828;rs13338087;rs12444920;rs2108987;rs7204987;rs8047038;rs11076806;rs2532019;rs2532015;rs1034905;rs7193552;rs1075581;rs378200;rs384067;rs8045426;rs4785953;rs437115;rs432166;rs2256156;rs2532001;rs2531999;rs7206142;rs6497441;rs1080205;rs8060068;rs11639519;rs7197214;rs2267770;rs10492827;rs1362321;rs2267779;rs2267780;rs7190785;rs765287;rs2077923;rs1833161;rs16966381;rs6497520;rs1861192;rs8058295;rs6497523;rs9938117;rs6497540;rs2215718;rs12596342;rs9933832;rs8058978;rs7201930;rs1548808;rs7204266;rs8043813;rs2267796;rs12922641;rs9921541;rs11642239;rs17208905;rs12598073;rs11647336;rs2315510;rs11074502;rs4628972;rs4780721;rs12708644;rs1875209;rs9933069;rs2133755;rs2315511;rs4782108;rs4782109;rs11648615;rs11642346;rs1875206;rs884918;rs16966757;rs12102827;rs8045558;rs3104703;rs12928694;rs6497599;rs7190716;rs3859123;rs11074516;rs3859124;rs2243716;rs3913375;rs2650423;rs3848328;rs17670627;rs837688;rs844395;rs10500370;rs7201574;rs837697;rs837698;rs9921906;rs3848333;rs8050385;rs10500372;rs10500373;rs3743833;rs13338243;rs7197547;rs6497658;rs11642357;rs7188329;rs9937979;rs1448258;rs2352740;rs9922383;rs1448259;rs9933111;rs11643092;rs12599320;rs2352743;rs2352744;rs11648322;rs11074568;rs4780784;rs6497676;rs11640629;rs1448241;rs17683096;rs7203315;rs8049630;rs9927924;rs7205180;rs2352748;rs11866570;rs1900718;rs1550959;rs4782262;rs11074593;rs1078695;rs1868289;rs12448926;rs4782265;rs4454974;rs1448250;rs4782268;rs1448253;rs1448254;rs11859727;rs2197778;rs1375071;rs11644511;rs10775270;rs1070483;rs1070484;rs12598874;rs12929343;rs1097734;rs1097730;rs1070474;rs7186062;rs10438517;rs3852745;rs1345424;rs1071502;rs1070502;rs1070505;rs2302711;rs1071504;rs11074640;rs1650397;rs16957102;rs2016202;rs17571080;rs8049007;rs1097870;rs4332745;rs11648723;rs464162;rs449499;rs459894;rs466220;rs367983;rs530564;rs3760109;rs194821;rs12924826;rs12918181;rs2966220;rs2966227;rs1546586;rs7188668;rs2881210;rs10521132;rs8055371;rs11074709;rs7195236;rs4238915;rs4787747;rs11647172;rs4268750;rs10431903;rs4787754;rs4310858;rs12149474;rs6497884;rs4787760;rs17625895;rs4287571;rs12325368;rs16975189;rs3935368;rs13331549;rs4624179;rs12445330;rs17704277;rs8045557;rs11862584;rs12443637;rs4238922;rs7190796;rs6416630;rs4555160;rs4319768;rs8061866;rs4787763;rs11861610;rs7498789;rs9933121;rs8056091;rs12919795;rs12930392;rs4309396;rs12103080;rs12373053;rs8061067;rs9924017;rs7205880;rs4787766;rs12149800;rs8061432;rs4130888;rs4496146;rs9928735;rs4603563;rs4787774;rs4578651;rs4491506;rs4381608;rs6650564;rs6497898;rs12922082;rs4467079;rs4238926;rs7193424;rs4438310;rs4441276;rs4787777;rs9933280;rs3934987;rs4592663;rs7195629;rs4417553;rs12447945;rs7204831;rs4075046;rs7193007;rs12446144;rs13336538;rs4548875;rs4362392;rs4787781;rs11644878;rs11640710;rs11862648;rs13380588;rs4787783;rs4331339;rs4533289;rs13334582;rs11639660;rs3924428;rs4303490;rs11647484;rs8055955;rs9937695;rs9937575;rs9923017;rs13331813;rs4074471;rs11643971;rs12920266;rs12919731;rs6497902;rs7193616;rs11648449;rs9938946;rs11642490;rs8050110;rs9928833;rs12931133;rs3923425;rs7205464;rs4522422;rs7184092;rs10400940;rs4787792;rs4430743;rs9930733;rs3923967;rs4787794;rs11074737;rs8054857;rs4076875;rs4073229;rs11645216;rs11645226;rs7191801;rs6497910;rs7499394;rs4412975;rs4569285;rs7190703;rs3925102;rs4559915;rs4363867;rs7198646;rs11648676;rs7206740;rs3924880;rs4787348;rs4520841;rs10852294;rs4390598;rs4404074;rs6497921;rs12596791;rs6497923;rs4286113;rs4129575;rs6497927;rs12924282;rs4544246;rs3803711;rs12598321;rs6497930;rs6565259;rs6565261;rs9931989;rs11865086;rs2005219;rs363175;rs422945;rs16957844;rs13332623;rs3844412;rs3865186;rs9940180;rs7193788;rs736718;rs4783244;rs8045889;rs12922394;rs3910232;rs17261378;rs11645359;rs12446731;rs1433157;rs7187680;rs3844413;rs3844415;rs3910229;rs3910225;rs3852732;rs3910222;rs8057927;rs12716949;rs12444015;rs8045995;rs11646011;rs4782726;rs12931866;rs3844416;rs3893934;rs3852734;rs10514550;rs10451170;rs9938576;rs8056521;rs7198915;rs9936363;rs4783256;rs1870846;rs3859082;rs16958145;rs16958148;rs1564029;rs10514554;rs3852738;rs4081995;rs8055389;rs8060937;rs11640875;rs13334902;rs12932203;rs7195110;rs11861528;rs9930490;rs1015972;rs9930854;rs10514564;rs8046873;rs11639865;rs13334499;rs16958347;rs1870843;rs11150491;rs6565062;rs11647888;rs6565063;rs7194615;rs1462035;rs16958392;rs10514560;rs12103370;rs16958428;rs12932668;rs12598803;rs16958449;rs11646321;rs4783262;rs17274597;rs16958474;rs1000078;rs1350888;rs4395067;rs8056064;rs2169447;rs735922;rs4783265;rs1870847;rs1016713;rs11648993;rs12449008;rs11640522;rs726122;rs7201067;rs12933997;rs922302;rs8043851;rs12924657;rs12920400;rs7189966;rs16958619;rs11642248;rs6565064;rs12934135;rs12933198;rs16958644;rs7184633;rs1870849;rs8056579;rs6565065;rs4783276;rs10514566;rs12929663;rs4783277;rs4782731;rs1462034;rs11644588;rs1381499;rs2199430;rs2169452;rs1564023;rs4783285;rs725514;rs2549147;rs1381505;rs2549151;rs10492859;rs2549156;rs2615137;rs1903620;rs759831;rs2549159;rs2549160;rs1982608;rs7498941;rs1155970;rs1155972;rs12920406;rs2615127;rs918657;rs2061628;rs9934411;rs9940251;rs9930233;rs4299147;rs192598;rs166980;rs286680;rs12933503;rs17740895;rs12934446;rs2194285;rs11645687;rs11647182;rs10492863;rs11150505;rs8051136;rs4513093;rs7184056;rs9921828;rs11649390;rs17674039;rs1559310;rs918660;rs918661;rs12928678;rs4783295;rs9937259;rs12933472;rs7186665;rs16958826;rs2216739;rs1862682;rs11150518;rs3859084;rs16958838;rs11150519;rs17674675;rs17674776;rs6565077;rs6565078;rs12596930;rs7197619;rs4783300;rs1991027;rs11150522;rs12102479;rs8050659;rs995506;rs6565080;rs6565081;rs6565084;rs7499431;rs918655;rs918656;rs7190176;rs10492865;rs2216737;rs741591;rs11648843;rs11150526;rs7191791;rs11861198;rs12597778;rs11150527;rs12923390;rs8062451;rs8046196;rs11646439;rs7499660;rs4782739;rs17744760;rs1108698;rs3859086;rs13313558;rs6565096;rs17682789;rs17745108;rs4782742;rs8063602;rs8061907;rs16959005;rs10492869;rs7404645;rs8061888;rs7499717;rs7190148;rs11647879;rs7203988;rs7184101;rs12925746;rs8053759;rs5000155;rs8057717;rs8060673;rs7498488;rs9888896;rs4329910;rs11642883;rs4528558;rs4519324;rs4783311;rs11150535;rs4783317;rs8044036;rs7500599;rs4783318;rs7191342;rs7204370;rs8046389;rs7196826;rs8045680;rs4783319;rs7198852;rs8058531;rs11864323;rs12446149;rs7192356;rs7499448;rs9932437;rs7187677;rs7192553;rs11645153;rs11641315;rs6565116;rs12920161;rs12933133;rs12928063;rs6565119;rs4395062;rs12149089;rs4411488;rs12924791;rs12933369;rs12929690;rs8060436;rs9928314;rs12929782;rs9941339;rs6565126;rs17194176;rs17279341;rs12716962;rs9922131;rs7196583;rs17194777;rs17279864;rs4530122;rs4075464;rs4075465;rs7188901;rs4783324;rs7193688;rs8063107;rs12918421;rs7194173;rs4783330;rs16959371;rs7189619;rs6565135;rs16959458;rs8053417;rs7203576;rs13339361;rs6565143;rs7186111;rs4341727;rs9889120;rs4633704;rs8055236;rs8059438;rs9932877;rs8048495;rs8044348;rs8046479;rs7192278;rs6565153;rs7198281;rs4077621;rs11646150;rs11150550;rs11647463;rs10514587;rs889730;rs17749270;rs750145;rs750146;rs889723;rs2113296;rs889722;rs7195057;rs6565156;rs12933790;rs1424171;rs11150555;rs11150556;rs7184058;rs7186143;rs7186350;rs11150557;rs11860907;rs1895535;rs11643432;rs12924378;rs4421965;rs7192370;rs2194341;rs7191373;rs8053948;rs4782525;rs8054668;rs16959914;rs12596191;rs10514584;rs889725;rs717840;rs10514583;rs8053104;rs7195392;rs17756260;rs17756292;rs17678195;rs12921178;rs2113294;rs16959991;rs17678609;rs1364311;rs1364315;rs12920637;rs1862830;rs716879;rs17757350;rs17679225;rs11639558;rs12444181;rs8052584;rs16960064;rs8182199;rs12102767;rs12921363;rs2042434;rs11643201;rs12929079;rs1424184;rs882597;rs17195859;rs2216767;rs17195894;rs889727;rs8056050;rs17196062;rs11644424;rs1862832;rs7201419;rs2042435;rs723919;rs763727;rs2325934;rs747674;rs1035569;rs7194029;rs6563897;rs6563898;rs1364298;rs10514575;rs10514574;rs918766;rs11640016;rs1364301;rs9938206;rs732329;rs1424169;rs16960303;rs17284390;rs4782780;rs1125292;rs3859037;rs1013465;rs7188833;rs12922599;rs4782784;rs11639762;rs12050931;rs889712;rs889713;rs9319441;rs16960333;rs6563901;rs16960334;rs8052595;rs1424176;rs4482275;rs951926;rs7196323;rs8051624;rs8052043;rs7199848;rs3736240;rs2306906;rs11647148;rs11149563;rs17213769;rs11149566;rs734888;rs12921805;rs11865085;rs7206458;rs11149567;rs11640711;rs17286900;rs17214677;rs1364309;rs9319442;rs9674268;rs12449238;rs17287186;rs10514573;rs10514571;rs2325874;rs1489313;rs2035709;rs1586592;rs1873143;rs4782791;rs4782792;rs1027126;rs12922399;rs12149286;rs12929721;rs11861812;rs4782793;rs720202;rs10514570;rs8057221;rs1109545;rs17288766;rs7193606;rs8054845;rs11646484;rs4782796;rs17217021;rs7194439;rs2325836;rs12922569;rs931408;rs931406;rs12919501;rs1489310;rs7203798;rs17758924;rs7188893;rs2306907;rs17759207;rs1387370;rs12919255;rs4782805;rs4238689;rs7189644;rs4782541;rs8044081;rs4476163;rs4075942;rs4782543;rs4444330;rs4291893;rs4074375;rs4074373;rs4468601;rs4412964;rs4380043;rs8054191;rs7190289;rs11149574;rs11640777;rs7206005;rs11648776;rs7203215;rs11861722;rs10871275;rs4782814;rs4238691;rs11640984;rs12444964;rs9934005;rs11149577;rs12448273;rs11644289;rs12921461;rs4513088;rs8061801;rs12598842;rs9937126;rs8061502;rs12929735;rs4401039;rs4371139;rs12443545;rs12918351;rs7201194;rs11649622;rs8054307;rs8055016;rs8056015;rs4782822;rs7499397;rs12923174;rs7200573;rs11859453;rs8060601;rs16960938;rs7186194;rs12595914;rs2067860;rs17687469;rs1833965;rs8055119;rs6563943;rs8061055;rs11149582;rs12922237;rs12445758;rs12445729;rs9938720;rs1035533;rs16961043;rs17688046;rs6563954;rs11862535;rs2059246;rs16961072;rs4558403;rs9935086;rs16961095;rs722938;rs9938215;rs17688628;rs12449206;rs16961122;rs8060190;rs10514591;rs1833963;rs12716742;rs11859365;rs8051748;rs11865946;rs8050158;rs1364114;rs11149593;rs9929976;rs11149598;rs9940706;rs7203175;rs1437129;rs3784942;rs11149599;rs17768058;rs7197777;rs731258;rs12932980;rs1423846;rs7200481;rs8059763;rs17768694;rs12446894;rs11861962;rs9940922;rs7198252;rs12926331;rs13380527;rs13380526;rs7190768;rs377797;rs368774;rs7200376;rs254326;rs17697326;rs3784956;rs17770088;rs3784958;rs12927653;rs1035537;rs3784962;rs416874;rs419382;rs2549175;rs7206133;rs427585;rs422455;rs10514596;rs446490;rs7192329;rs401443;rs9932947;rs412284;rs12934964;rs382145;rs404619;rs3784985;rs3784990;rs10781973;rs173839;rs183717;rs734021;rs448717;rs2326023;rs1423840;rs7203154;rs2326024;rs2008055;rs889492;rs403070;rs10514598;rs17700786;rs455617;rs9935377;rs461134;rs247403;rs247400;rs16961746;rs2113148;rs1061492;rs185050;rs462407;rs10514600;rs3096359;rs464557;rs9928133;rs405478;rs456699;rs254343;rs2733954;rs7226358;rs12450662;rs8078223;rs4890194;rs9674467;rs8075084;rs4890171;rs4890197;rs8073847;rs3923018;rs11654890;rs8074031;rs7213702;rs7217872;rs9908467;rs9900685;rs12452527;rs7224163;rs7215219;rs7219680;rs8073479;rs7208188;rs4985594;rs4617924;rs10871511;rs7223270;rs9915773;rs11867532;rs4354994;rs4074549;rs7502120;rs4073769;rs7224337;rs12450248;rs4280315;rs11869174;rs8069970;rs8078613;rs8070916;rs9319625;rs4366776;rs9899894;rs4341804;rs9893372;rs887387;rs8067516;rs2074991;rs12453022;rs6502758;rs758641;rs730900;rs2090405;rs933209;rs11867719;rs1006703;rs9915261;rs6502762;rs7208454;rs7223218;rs7215084;rs17763551;rs3751916;rs907704;rs756785;rs3091237;rs1860187;rs6505403;rs4795895;rs17735961;rs1860182;rs1860181;rs4795904;rs1860180;rs8073784;rs17809115;rs8075846;rs2041190;rs12453746;rs1233651;rs3848464;rs12602687;rs885691;rs1233650;rs3138035;rs3138036;rs1133763;rs3138039;rs12602195;rs76077583;rs4792891;rs4792893;rs1467967;rs17563986;rs3785880;rs4792894;rs16940742;rs8078967;rs11867549;rs2435205;rs242557;rs3785883;rs1981997;rs2435211;rs8079215;rs2258689;rs2435200;rs8070723;rs1106351;rs7225739;rs4239191;rs12450116;rs1477143;rs8068991;rs4794558;rs7218159;rs4617927;rs9911233;rs3829577;rs9911895;rs884206;rs7223718;rs7224610;rs7223639;rs11656277;rs6504958;rs4239192;rs17210532;rs3794752;rs11656978;rs8079998;rs9895713;rs12940636;rs8067230;rs12453544;rs9895796;rs4794565;rs11079162;rs8071170;rs17835022;rs2304943;rs17762338;rs8080016;rs4793576;rs16942504;rs11079336;rs8073257;rs9899609;rs7216032;rs17762374;rs17835083;rs2687065;rs2333465;rs2291193;rs2106664;rs7219555;rs7220740;rs12603617;rs4986764;rs4986765;rs6504063;rs2159451;rs9904294;rs2191249;rs7212172;rs1978244;rs7222799;rs16945643;rs12453935;rs6504074;rs2378908;rs4968451;rs7219969;rs2048718;rs2331413;rs1985961;rs3803813;rs7216531;rs196948;rs1971298;rs11869535;rs880069;rs2172680;rs8076809;rs1874087;rs9911085;rs8069038;rs6504204;rs3744215;rs7219247;rs689730;rs4435292;rs10512598;rs1466681;rs9910321;rs820242;rs4788901;rs2290455;rs2290454;rs936056;rs12449676;rs746840;rs736521;rs3743990;rs820259;rs3760124;rs1624922;rs820140;rs1093992;rs820152;rs17773842;rs17773854;rs2871647;rs4789015;rs8095681;rs12457810;rs12964485;rs12953401;rs1156044;rs4148964;rs11081459;rs4148965;rs1039825;rs1472944;rs977581;rs874250;rs4148966;rs4148967;rs12966444;rs3745004;rs8088881;rs7244921;rs13381709;rs8089150;rs8099038;rs774785;rs919635;rs7229460;rs17753970;rs2256;rs2195781;rs1443570;rs10502942;rs1443568;rs3862675;rs1443579;rs1443578;rs12455312;rs1431790;rs11875845;rs12969239;rs10502943;rs7227798;rs11660123;rs9967342;rs8093706;rs7231326;rs11877840;rs3862678;rs12456286;rs3862681;rs3915401;rs3862683;rs3862684;rs1560531;rs1222938;rs12960771;rs2960617;rs17748116;rs17816780;rs1145242;rs1367865;rs55800038;rs9304422;rs6508142;rs347546;rs347542;rs347535;rs12607228;rs12456332;rs1221983;rs2119840;rs1221967;rs1145245;rs1221986;rs7238242;rs17828125;rs2168159;rs7243931;rs1144049;rs1144050;rs1031062;rs2045154;rs1302850;rs1301943;rs1144055;rs1144063;rs12964400;rs1144065;rs1816793;rs1975750;rs1454731;rs1144081;rs7231796;rs9946542;rs993927;rs9959870;rs1143768;rs4940191;rs948590;rs1145299;rs1221872;rs1221874;rs1221875;rs17681706;rs1221877;rs1221883;rs1221884;rs1228469;rs2219556;rs1221868;rs1221869;rs1237775;rs4940196;rs12606567;rs1675225;rs7231528;rs11872911;rs4940198;rs12327170;rs17681801;rs10853620;rs12606713;rs11082932;rs4940199;rs1460191;rs1466373;rs17749090;rs999170;rs7239496;rs768204;rs4556886;rs9966348;rs7245154;rs4542757;rs1870580;rs17755888;rs1460200;rs4940206;rs12962177;rs1460199;rs8084407;rs1903276;rs1460198;rs1460196;rs7236766;rs16960544;rs16955409;rs1160400;rs898438;rs2054289;rs12966053;rs9966514;rs4641847;rs8089980;rs9958731;rs1574039;rs4939702;rs6508153;rs9304427;rs10083941;rs768048;rs8092051;rs6508159;rs1431742;rs4940211;rs17469388;rs10515956;rs10469016;rs4939705;rs1431730;rs2096994;rs12605728;rs9957838;rs7233856;rs9964026;rs9948007;rs965971;rs7240741;rs727514;rs11082952;rs2116378;rs10502952;rs1573411;rs7239852;rs8088779;rs1030594;rs1030593;rs7506794;rs2032256;rs6508169;rs11665486;rs1431748;rs9304435;rs1943108;rs1943107;rs1943093;rs2156283;rs1541287;rs9964756;rs1943097;rs12963047;rs1943132;rs950279;rs7241707;rs4940230;rs9955796;rs9965121;rs7504990;rs7242428;rs9951405;rs7505465;rs4078288;rs9950125;rs4940235;rs8087273;rs6508191;rs4132357;rs11874659;rs4129439;rs9964201;rs4270245;rs10502963;rs4414555;rs1893368;rs8089828;rs8092993;rs4939723;rs9959914;rs6417121;rs10502962;rs7238728;rs3794923;rs11662175;rs11082972;rs7243444;rs4609919;rs6508210;rs10502966;rs7243756;rs2879526;rs11082974;rs1431197;rs10502967;rs1431187;rs1594459;rs1988344;rs6508218;rs4940251;rs8097413;rs11872471;rs12968567;rs11874922;rs10502969;rs10502970;rs8095929;rs8091068;rs11082983;rs1910713;rs1394466;rs11665242;rs12965919;rs1010360;rs1546302;rs11082993;rs10853631;rs11876782;rs11876154;rs10502976;rs12953529;rs12604940;rs2134297;rs1125627;rs7232617;rs1105642;rs870508;rs4453579;rs2270954;rs2292043;rs4245261;rs588475;rs12457258;rs573399;rs481522;rs681176;rs522845;rs12962600;rs2851987;rs951097;rs12605132;rs2430902;rs17750015;rs3826643;rs7506986;rs1421261;rs2469457;rs9947297;rs2430894;rs4801053;rs4801054;rs9945889;rs17090345;rs2430893;rs7239063;rs1861906;rs3810083;rs1861905;rs1421265;rs4121;rs12327159;rs1421264;rs9946253;rs3745038;rs7232659;rs12326572;rs9950016;rs1214040;rs8092563;rs1542007;rs1437073;rs2083020;rs9945880;rs10048330;rs8094838;rs1787454;rs1657426;rs1657412;rs17683730;rs1657421;rs1787463;rs1657424;rs3760599;rs1787484;rs2848968;rs1657410;rs17683985;rs17830589;rs12969494;rs1437066;rs17751362;rs2278495;rs1370216;rs1370215;rs722092;rs1657393;rs893168;rs9945952;rs1657382;rs2027704;rs974605;rs11661212;rs1657385;rs9960471;rs7234924;rs2162352;rs3786343;rs12605976;rs6567409;rs9961532;rs514315;rs667216;rs213069;rs213079;rs4439839;rs11660099;rs7241904;rs6565904;rs2174893;rs4594337;rs8086928;rs4300745;rs4558486;rs11150976;rs9953092;rs4635418;rs3752232;rs3764650;rs3752237;rs3752240;rs3764651;rs3752242;rs2279796;rs4147930;rs4147932;rs1076230;rs2332496;rs809359;rs1674153;rs1674154;rs1674159;rs12972385;rs1678868;rs2288414;rs2241592;rs3752221;rs6511939;rs3746317;rs7246258;rs4524058;rs3848645;rs891184;rs2033259;rs1692598;rs1230300;rs11523642;rs1230305;rs6511355;rs1987409;rs10415391;rs8102770;rs6509292;rs13382050;rs9304664;rs8109749;rs8100724;rs3760841;rs759628;rs4805352;rs4806155;rs7254596;rs2312305;rs7252554;rs8113778;rs8101851;rs2074056;rs8108454;rs7259244;rs2158007;rs11668636;rs7254601;rs4806187;rs753420;rs11665903;rs157580;rs2075650;rs8106922;rs405509;rs439401;rs10113;rs276721;rs7255050;rs1654671;rs273638;rs273639;rs3826656;rs3865444;rs33978622;rs1354106;rs273653;rs1803254;rs8103085;rs1697531;rs254259;rs11084396;rs474816;rs523453;rs564744;rs502716;rs504507;rs529058;rs530913;rs578505;rs579591;rs500655;rs17702759;rs530652;rs3933284;rs479848;rs480789;rs6056146;rs6140734;rs6056178;rs6056182;rs550408;rs6039300;rs7361530;rs486344;rs734940;rs564477;rs570869;rs6086687;rs2317321;rs6086733;rs6140836;rs4816116;rs6086773;rs6108256;rs4813886;rs6140878;rs6140884;rs6133676;rs6086810;rs6056558;rs6039459;rs6140951;rs6056637;rs4816142;rs7261002;rs6086343;rs6086345;rs6118073;rs2179984;rs6118075;rs6086346;rs6039040;rs6086348;rs6118083;rs4142365;rs6140549;rs6055562;rs8114499;rs6039049;rs4816047;rs2327025;rs6055578;rs1033398;rs978266;rs728213;rs7271063;rs6055594;rs6055601;rs6055603;rs78470107;rs6055625;rs2423354;rs12480099;rs6077326;rs6055652;rs8118127;rs6077332;rs4813853;rs4399790;rs6133556;rs10485722;rs6086374;rs6055685;rs4813854;rs6039104;rs1534897;rs6140561;rs1474581;rs1474937;rs995040;rs2179138;rs6039107;rs6039109;rs6140562;rs727684;rs6140566;rs2294259;rs6133564;rs6133566;rs8125486;rs6133567;rs1033684;rs2719807;rs10485723;rs2745755;rs17431073;rs2719804;rs6133573;rs742615;rs6086402;rs2745772;rs2662999;rs6516370;rs2745776;rs6077350;rs6055748;rs2719774;rs2719776;rs13037679;rs2745787;rs1232783;rs1232782;rs1605791;rs1005987;rs8121340;rs17347805;rs708931;rs708925;rs6140611;rs1237829;rs1232779;rs2745756;rs708920;rs1935671;rs1238232;rs6140613;rs708916;rs2662985;rs742616;rs708914;rs708912;rs2719795;rs771945;rs771944;rs771941;rs227142;rs227134;rs227133;rs227130;rs2221695;rs764440;rs6086458;rs764439;rs6140619;rs17362299;rs6086459;rs4471960;rs10485724;rs2423356;rs1342585;rs4813863;rs2327070;rs6055853;rs6055858;rs1534968;rs6086473;rs6140629;rs2050090;rs6086477;rs2423360;rs2423361;rs1569604;rs722665;rs6118234;rs2143205;rs2423363;rs2064272;rs2423364;rs2423366;rs6055889;rs2179440;rs6086490;rs3817881;rs11087808;rs6086491;rs6039189;rs17436253;rs6086493;rs6086495;rs2206423;rs6039190;rs6039191;rs6108152;rs13040221;rs6118252;rs2103653;rs6055910;rs1883503;rs6055912;rs6086511;rs6118257;rs12624339;rs2327046;rs6055922;rs6055923;rs6108159;rs6055926;rs6055927;rs6055928;rs6086518;rs6108160;rs6086525;rs6118262;rs6039206;rs4813865;rs2223538;rs6055944;rs6118268;rs8126112;rs6077396;rs8126070;rs4432538;rs4419296;rs6055957;rs2223837;rs6086543;rs12053642;rs6039211;rs1018443;rs6086551;rs6140671;rs6055990;rs6108174;rs1033566;rs6055995;rs6056006;rs2876140;rs6039237;rs768989;rs6056024;rs2295179;rs6056028;rs16995121;rs6077411;rs6133610;rs8123323;rs2076685;rs17446308;rs8117234;rs6077414;rs1555212;rs1015170;rs17446441;rs6086567;rs6133612;rs6086570;rs2143266;rs2179478;rs6086582;rs6056080;rs6077420;rs6086590;rs1040496;rs4496390;rs4816085;rs6039268;rs2206489;rs6056111;rs2294597;rs6056114;rs6516403;rs1967681;rs11906514;rs1022537;rs1474683;rs2076409;rs4816089;rs6077425;rs926505;rs4816090;rs724110;rs2876145;rs6086617;rs6039298;rs6056198;rs6077434;rs11698656;rs6086627;rs10485728;rs6086645;rs3902336;rs6056209;rs6039307;rs6140774;rs6133635;rs6108205;rs4083408;rs6039312;rs3848835;rs7269546;rs6056226;rs1047383;rs6140786;rs6039319;rs6056242;rs12626115;rs6039365;rs7271227;rs2093147;rs6056361;rs6108249;rs927155;rs6077477;rs927154;rs2180672;rs6118469;rs6056386;rs6039376;rs6086762;rs6118479;rs6039386;rs6108255;rs8115948;rs1155662;rs6056405;rs6140861;rs964310;rs6039393;rs13041524;rs6108263;rs16995573;rs13044386;rs12479503;rs6118505;rs2224357;rs6056427;rs6118508;rs6086797;rs6056440;rs6086799;rs6056448;rs2208297;rs1407101;rs6056456;rs1321581;rs6039410;rs2145266;rs8183334;rs5011374;rs6056500;rs6056505;rs2206138;rs6140909;rs6118558;rs2223409;rs6516454;rs16995731;rs6056519;rs2327162;rs6077510;rs6077511;rs6086834;rs6056522;rs6056526;rs2327164;rs7272444;rs6056552;rs8115510;rs6039442;rs7268671;rs6077516;rs6039443;rs6056570;rs17481185;rs725941;rs2299676;rs6086865;rs1028338;rs6133703;rs7265537;rs2179321;rs6118591;rs1997696;rs6133707;rs6056595;rs3787309;rs11087845;rs3819579;rs2299679;rs6118611;rs4369940;rs6118616;rs6118618;rs6056628;rs976649;rs2072954;rs2276483;rs2276484;rs2076393;rs6086897;rs6086900;rs6086904;rs6056645;rs6056647;rs17226852;rs8117766;rs6110117;rs3859621;rs2263684;rs2257832;rs6079264;rs6074678;rs6110153;rs3848779;rs4814277;rs6079278;rs10485771;rs4814278;rs6110156;rs6110157;rs2990505;rs4814284;rs7273854;rs17191368;rs11906933;rs6074695;rs6079319;rs2146736;rs2224738;rs2209018;rs994868;rs8123267;rs6033897;rs11908401;rs7265754;rs4814290;rs1570484;rs6074712;rs2327841;rs2423779;rs595247;rs6079381;rs994567;rs2208456;rs6131568;rs8126410;rs6079391;rs761998;rs2301025;rs204605;rs6110252;rs6079395;rs12329405;rs982554;rs6135128;rs6033952;rs204648;rs1475745;rs1998237;rs6033955;rs10485772;rs17226957;rs6110271;rs6135138;rs11905518;rs9808596;rs16994542;rs963329;rs13037096;rs6079423;rs6105269;rs6074737;rs2064808;rs4813156;rs6110305;rs10485773;rs6079461;rs444594;rs426611;rs2327854;rs6135159;rs6105279;rs408086;rs2423789;rs2327856;rs412345;rs6131589;rs6079468;rs6042778;rs6074749;rs6074750;rs1544044;rs1998105;rs6079482;rs1015581;rs2423808;rs1475348;rs2423810;rs4239713;rs2327863;rs2423812;rs6131592;rs13039768;rs6074755;rs6042789;rs4814312;rs2423819;rs6131595;rs6135185;rs1028812;rs6079501;rs2145007;rs6042809;rs6033987;rs6042817;rs2038909;rs6110364;rs1932937;rs6033994;rs1932935;rs6034002;rs991360;rs11087101;rs1932955;rs1932954;rs6034011;rs1041606;rs6135225;rs1932951;rs6135228;rs2065558;rs17775664;rs6079537;rs6079540;rs4813165;rs6110407;rs6079544;rs16994866;rs6074787;rs10446030;rs204091;rs204092;rs6079553;rs13042992;rs204097;rs204104;rs4141463;rs1040740;rs6074798;rs6034040;rs2327889;rs6034043;rs6079566;rs6079567;rs6074801;rs6135263;rs1028542;rs6131609;rs6042929;rs1040741;rs4490256;rs6034046;rs6042938;rs1040745;rs16995022;rs6042940;rs7265566;rs385770;rs6042943;rs368380;rs407885;rs6110444;rs1998086;rs389910;rs389171;rs407097;rs444827;rs438632;rs365516;rs6079584;rs420561;rs449849;rs371365;rs21140;rs585714;rs6042957;rs6110458;rs6042962;rs984261;rs1475531;rs6042970;rs6135296;rs6079602;rs6135305;rs2423846;rs1408428;rs6079611;rs716316;rs6135314;rs7262639;rs191615;rs6131626;rs6105342;rs2104351;rs4299400;rs2423864;rs173293;rs353146;rs2423866;rs353147;rs2423873;rs7264266;rs4140562;rs11905979;rs6135329;rs6131629;rs6034087;rs6110500;rs6043066;rs4814329;rs377201;rs372274;rs911637;rs6110505;rs392331;rs383329;rs369871;rs6079646;rs65567;rs453626;rs421941;rs412108;rs409793;rs4814335;rs415134;rs6110510;rs381053;rs411944;rs383310;rs11698155;rs374149;rs435532;rs373561;rs3932489;rs6043088;rs445945;rs6110512;rs377954;rs6074839;rs6043091;rs377256;rs2143245;rs374363;rs387318;rs431587;rs17357522;rs454574;rs6074843;rs17272940;rs6074844;rs11699739;rs6131640;rs10485517;rs1322112;rs970005;rs6135343;rs10485518;rs11087123;rs432033;rs381723;rs808924;rs463895;rs464232;rs453600;rs465846;rs433463;rs4813172;rs799179;rs4814348;rs16995401;rs2025142;rs6110540;rs6043125;rs6135360;rs6135362;rs6079701;rs199305;rs199312;rs6079702;rs149820;rs175223;rs175259;rs175260;rs6079705;rs6079706;rs17362002;rs17296246;rs175276;rs175284;rs175288;rs458032;rs175310;rs6043152;rs2021913;rs2021911;rs6034134;rs10485520;rs2142139;rs17297763;rs4813175;rs408714;rs416240;rs992580;rs6131655;rs6074865;rs453349;rs390058;rs8120608;rs6079723;rs430221;rs6079727;rs6043173;rs6034145;rs6034146;rs6043179;rs7272442;rs6043183;rs6043194;rs6135380;rs6079740;rs6043198;rs6131660;rs7270966;rs2223946;rs6135385;rs2423922;rs6079753;rs17299383;rs6079756;rs6079761;rs6105393;rs6079764;rs2038269;rs16995555;rs764119;rs2423943;rs6043225;rs6043230;rs2423947;rs6110577;rs6135395;rs2423954;rs6034164;rs6079787;rs6079789;rs6079790;rs17301709;rs1013916;rs6034167;rs6043241;rs6043243;rs2876404;rs13039835;rs433059;rs399698;rs388349;rs6074887;rs2021974;rs6043261;rs971731;rs6079804;rs10485525;rs4814363;rs11907371;rs13039585;rs450343;rs6135407;rs379166;rs433078;rs6105410;rs17678193;rs4814371;rs4814372;rs6079817;rs6034188;rs932823;rs13038758;rs6079822;rs6110606;rs6079823;rs2208134;rs6043282;rs2208137;rs11698317;rs17678835;rs2423963;rs6079834;rs16995774;rs10485526;rs6079836;rs6079838;rs6074898;rs6079839;rs6074899;rs6135414;rs10485527;rs2224300;rs2208133;rs4814381;rs6043303;rs6043307;rs6079849;rs2876409;rs6074904;rs4814387;rs4813182;rs6074905;rs2327955;rs4814389;rs2145014;rs6079854;rs6110633;rs6079855;rs6135425;rs1420443;rs6110641;rs6074909;rs1237183;rs4814393;rs6110655;rs6043347;rs1345368;rs16995929;rs1233731;rs1233727;rs10485529;rs737006;rs1233722;rs6110672;rs1151921;rs1035177;rs1035179;rs6110677;rs1233744;rs747398;rs1233756;rs1233757;rs2876410;rs719697;rs1151924;rs13044021;rs1151926;rs6079890;rs409303;rs6079891;rs367114;rs6074920;rs453573;rs17693978;rs6079894;rs459540;rs6079897;rs458294;rs7265729;rs465757;rs16996093;rs456029;rs13433265;rs2423967;rs6034227;rs460958;rs17694839;rs200739;rs200741;rs200742;rs200743;rs200744;rs200745;rs200753;rs200755;rs12480038;rs6110695;rs200758;rs200759;rs956506;rs200762;rs200764;rs200766;rs200768;rs1569814;rs1569815;rs4813186;rs460870;rs1362508;rs6131683;rs1420440;rs6105447;rs459928;rs2021915;rs460818;rs466243;rs455709;rs6079923;rs6135478;rs6043422;rs2423969;rs6110723;rs6079926;rs6034253;rs7362631;rs201215;rs722877;rs13037804;rs6043433;rs201223;rs6043440;rs6105455;rs6043448;rs6034268;rs6043472;rs2423971;rs2423972;rs2423973;rs6079935;rs6079936;rs2327960;rs11700244;rs4452223;rs989323;rs10485540;rs10485541;rs2423975;rs12624386;rs2050223;rs6079947;rs2143553;rs6043498;rs6043499;rs6079952;rs13045059;rs6131691;rs17625810;rs12480602;rs2092484;rs6043507;rs6043509;rs11696971;rs6034280;rs2876412;rs1883733;rs6043520;rs17704829;rs2103709;rs6135498;rs6131701;rs6135509;rs4813196;rs6135515;rs6135521;rs6131712;rs6135530;rs761262;rs763661;rs6135554;rs6135557;rs6135558;rs12481033;rs6043557;rs6135562;rs6034296;rs16996637;rs6043561;rs4814403;rs6043569;rs6034299;rs6043570;rs6074956;rs17634776;rs175808;rs6074958;rs6131733;rs6135575;rs6034316;rs761684;rs6074962;rs6135590;rs6135591;rs6074964;rs6034327;rs6043625;rs6043626;rs6074969;rs2281418;rs4814419;rs6074980;rs6080058;rs4814420;rs6135622;rs6080070;rs6131755;rs6043648;rs6105508;rs6131758;rs6043655;rs1890563;rs11700271;rs6043659;rs6110858;rs6034343;rs16996900;rs4814423;rs6043663;rs1547117;rs775116;rs775112;rs775108;rs775106;rs6080097;rs775100;rs6080100;rs775099;rs708980;rs880170;rs726207;rs10485544;rs6135650;rs6080102;rs6034354;rs6034358;rs6131768;rs775127;rs6080106;rs775126;rs6080110;rs6043695;rs912184;rs10485545;rs6043707;rs6043708;rs16997056;rs775122;rs6080112;rs17646021;rs813522;rs2281543;rs6080941;rs6045150;rs6080944;rs6111800;rs6080945;rs6045156;rs6045160;rs4814685;rs6105860;rs2149475;rs2149474;rs6132022;rs4814689;rs6034955;rs6045177;rs6138531;rs2268879;rs6050427;rs6083776;rs2076559;rs1007707;rs6083780;rs3787076;rs11699316;rs3746337;rs12625395;rs845785;rs845787;rs845789;rs6060403;rs11907253;rs6060454;rs6058259;rs1884033;rs6065430;rs2144009;rs1013596;rs6102659;rs11697001;rs6016677;rs1884040;rs6102663;rs746413;rs1883380;rs2425473;rs2425478;rs4810352;rs1076666;rs6029979;rs6016686;rs12625736;rs17312515;rs6130047;rs6124418;rs6124419;rs10485685;rs4239693;rs4812582;rs16986558;rs6102693;rs6030011;rs7272567;rs6130062;rs6093584;rs6016710;rs2206169;rs7262414;rs6030036;rs4507153;rs7348444;rs6072654;rs6072658;rs6030061;rs6030085;rs10485689;rs1984399;rs727336;rs11906485;rs6016732;rs6102757;rs8116325;rs6030107;rs17316371;rs6124439;rs17316539;rs1573706;rs6102760;rs6030116;rs11696306;rs8126029;rs6065460;rs6102763;rs1016071;rs13037480;rs6016741;rs8115002;rs6072680;rs8122334;rs6030128;rs2227157;rs6030129;rs17317153;rs16986766;rs6102774;rs6072685;rs6093621;rs6072686;rs6072687;rs6072688;rs6030140;rs16986772;rs2157375;rs2227158;rs763474;rs6130111;rs7261566;rs6030151;rs6016751;rs6016752;rs6072689;rs13045247;rs6102788;rs933240;rs6065464;rs6102794;rs6072693;rs6072694;rs6102795;rs6016759;rs6102798;rs6102805;rs6030171;rs2867437;rs6124448;rs6072705;rs6072708;rs1003576;rs10485691;rs3921115;rs10485692;rs916326;rs916329;rs7262535;rs6030189;rs6093634;rs2425479;rs2425483;rs16986829;rs16986834;rs6130120;rs2425487;rs6016775;rs6030208;rs6513787;rs10485693;rs6016777;rs6030211;rs4812595;rs2179217;rs6030218;rs12481706;rs13433096;rs2205945;rs1033414;rs6016791;rs16986892;rs7267810;rs6102832;rs6030239;rs6130130;rs10485694;rs2179218;rs4610115;rs760703;rs6030245;rs3890324;rs6016798;rs6124458;rs6030251;rs6130136;rs11086837;rs2049969;rs6130141;rs7269940;rs6030267;rs760704;rs6065487;rs13043731;rs230153;rs172981;rs230155;rs6093656;rs230158;rs6124468;rs230166;rs6030291;rs6030295;rs2205944;rs11086843;rs6072770;rs6072773;rs6065509;rs6016824;rs6016826;rs6016827;rs2207888;rs6072793;rs4812609;rs6030328;rs6072794;rs4327285;rs6102912;rs8123391;rs764444;rs6065515;rs6065516;rs6065517;rs6102926;rs6093693;rs6102929;rs6102932;rs6102934;rs6102937;rs4611702;rs17747895;rs2867488;rs6030372;rs6016852;rs9974028;rs6016854;rs6016855;rs35349846;rs6102967;rs6030390;rs2223541;rs761009;rs2425501;rs970283;rs969262;rs2425505;rs6072814;rs2206426;rs6016864;rs6065522;rs4812614;rs6102985;rs2206428;rs761011;rs2425528;rs4812619;rs6072833;rs3091434;rs3092743;rs1040481;rs6030433;rs976248;rs6030435;rs2223540;rs4810370;rs3092557;rs17749109;rs926479;rs6030438;rs6030445;rs6030447;rs17811221;rs1028688;rs11905011;rs6016887;rs2038668;rs6093729;rs6103031;rs8126191;rs9808582;rs6072861;rs6065532;rs6072869;rs6030462;rs6030465;rs1885831;rs1885832;rs1885834;rs17749217;rs980929;rs7265982;rs12480719;rs6103041;rs208255;rs208254;rs208250;rs6016891;rs208249;rs7268984;rs10485696;rs68049;rs208241;rs6130220;rs4812651;rs176380;rs16987425;rs490514;rs11697780;rs1397851;rs6030489;rs208220;rs208221;rs1397854;rs6093743;rs13042490;rs6030519;rs6065547;rs4812659;rs208262;rs208263;rs208270;rs4315585;rs208185;rs208195;rs208193;rs761027;rs4812661;rs12479693;rs6030572;rs2867591;rs6130271;rs4812664;rs6130274;rs2903624;rs881497;rs6072925;rs16987666;rs2294589;rs12625239;rs6072949;rs7269908;rs2425544;rs2425553;rs2425556;rs3092292;rs3092215;rs9679827;rs755149;rs6030634;rs6065574;rs4450678;rs2425584;rs6030646;rs927057;rs3092130;rs2425599;rs6016958;rs2425600;rs6030655;rs2425609;rs1539034;rs6072981;rs6030661;rs6016963;rs6072984;rs6072990;rs947204;rs2185591;rs6065579;rs6065582;rs6030670;rs10439560;rs947202;rs2000135;rs6073003;rs4812677;rs6016967;rs4812682;rs2211284;rs6093784;rs4812683;rs6065586;rs6130305;rs6030680;rs10485698;rs6093787;rs17751081;rs926288;rs13036957;rs6030689;rs6030698;rs237484;rs237450;rs1051295;rs7269408;rs3091796;rs2426154;rs6019784;rs237485;rs1961192;rs9636516;rs6019800;rs6019806;rs6063397;rs6019816;rs2057077;rs6067085;rs6090975;rs6125647;rs926673;rs237459;rs237462;rs237463;rs237472;rs237473;rs11905489;rs237476;rs6012664;rs237477;rs742758;rs237478;rs572845;rs13044588;rs802952;rs4809745;rs552068;rs562954;rs6019869;rs544187;rs171842;rs723680;rs6027217;rs6123960;rs6027226;rs2426864;rs194999;rs195001;rs1002762;rs6128738;rs195011;rs910695;rs399839;rs766712;rs183174;rs195022;rs17727029;rs6071088;rs7274667;rs8126493;rs2829961;rs3787620;rs373521;rs2829973;rs1783025;rs380417;rs1787438;rs17001492;rs1783016;rs396969;rs214488;rs383700;rs2829984;rs2234983;rs216779;rs400603;rs2829997;rs440666;rs2014146;rs216762;rs2070657;rs7276036;rs2830000;rs7278838;rs2830008;rs2830012;rs768039;rs2830028;rs3991;rs2830033;rs2830036;rs2830038;rs7283136;rs2830040;rs2830044;rs2830051;rs2830052;rs2830054;rs2256331;rs3827166;rs2830058;rs2830068;rs2830076;rs2830079;rs466609;rs375369;rs2830088;rs17588612;rs10460695;rs2186302;rs13049230;rs370345;rs6516727;rs2830104;rs2180362;rs458358;rs464509;rs457581;rs467778;rs469490;rs2830136;rs463055;rs1076822;rs2830142;rs468774;rs2834291;rs3761353;rs731059;rs731061;rs4842;rs2834297;rs78234759;rs2239565;rs2834301;rs12482697;rs734757;rs766850;rs4818219;rs8130833;rs914185;rs2837965;rs16998096;rs750445;rs4816713;rs2837967;rs746064;rs7510366;rs75222418;rs6517656;rs9983496;rs914183;rs17175402;rs2837970;rs7280770;rs7278856;rs2837974;rs2009135;rs1541103;rs2252576;rs2837981;rs2837982;rs2837983;rs2837985;rs3827211;rs2837988;rs914187;rs2837990;rs2837992;rs960230;rs1046210;rs9975388;rs2837997;rs4818225;rs2837998;rs4818226;rs726980;rs7277420;rs2410415;rs6517659;rs8133778;rs12483323;rs2838000;rs2838002;rs8126886;rs1964927;rs2838006;rs6517661;rs2297277;rs2006737;rs1072869;rs2410416;rs2410417;rs4818230;rs1888517;rs1573472;rs2839600;rs2839601;rs6586261;rs2839602;rs4148972;rs4148973;rs10595;rs2187246;rs2839604;rs6586267;rs9979193;rs2838522;rs2838523;rs2838526;rs3804030;rs9983407;rs2838527;rs12626606;rs7279626;rs2329711;rs7278004;rs2070554;rs7283760;rs4819388;rs2070561;rs378299;rs17809603;rs181390;rs181396;rs181402;rs181405;rs9604787;rs181408;rs181417;rs5746474;rs5747351;rs9605401;rs738095;rs366542;rs9607241;rs2876980;rs2298432;rs743409;rs2283792;rs7290469;rs1892846;rs8141815;rs12172554;rs9610417;rs8136867;rs2876981;rs16988025;rs131291;rs4821651;rs4821652;rs2071856;rs2071857;rs4821653;rs968743;rs10854702;rs4821661;rs11089838;rs17751502;rs6000709;rs6000711;rs12628460;rs7285729;rs5750428;rs12160899;rs12157866;rs5756666;rs5995427;rs6000718;rs6000725;rs133731;rs133724;rs133721;rs133710;rs133709;rs1573703;rs4821667;rs13053198;rs2097455;rs2097454;rs5758314;rs738499;rs17365991;rs2073167;rs132902;rs132905;rs7245;rs4147641;rs4147640;rs2284087;rs1801311;rs738491;rs6006591;rs2073082;rs9626074;rs3761472;rs3177036;rs932430;rs738494;rs6519823;rs2235776;rs6006467;rs2294928;rs5764053;rs2235779;rs2143571;rs6006473;rs8141950;rs6611237;rs7876304;rs5906215;rs726682;rs2072840;rs1883255;rs2076078;rs2179209;rs6611276;rs6611279;rs876068;rs909662;rs17327362;rs5906254;rs6521138;rs2026821;rs5906259;rs7055107;rs5906263;rs5906264;rs4824410;rs6611291;rs5952400;rs4492499;rs5906754;rs2071316;rs1268420;RID'
    n_rows = 10
    
    f.write(columns)
    f.write('\r\n')

    for i in range(0, n_rows):
	v = { 'RID': i + 1, 'Diagnosis': [' AD ', ' MCI ', ' MCI_AD ', ' NL '][i % 4], 'PTGENDER': (i % 2) + 1 }
	for c in enumerate(columns.split(';')):
	    if c[0] > 0:
		f.write(';')
	    if c[1] in v:
		f.write(str(v[c[1]]))
	    else:
		f.write('%.6f' % random())
	f.write('\r\n');

    f.close()

if __name__ == '__main__':
    main()
