# Supplementary material for: Mynodbcsv: Lightweight Zero-Config Database Solution for Handling Very Large CSV Files
Source: PLoS One. 2014 Jul 28;9(7):e103319. doi: 10.1371/journal.pone.0103319 (PMC4113380; doi:10.1371/journal.pone.0103319)
Supplement: File S1 — Set of Python scripts to generate data for benchmarks: equivalents of ADNI_Clin_6800_geno.csv, PTDEMOG.csv, MicroarrayExpression_fixed.csv and Probes.csv files, the dummy.csv, dummy2.csv and the microbenchmark CSV files. (ZIP) [file pone.0103319.s001.zip › make_MicroarrayExpression_fixed.py]

'''
Creates a mock version of MicroarrayExpression_fixed.csv file for benchmarks
'''

from random import random, randint

def main():
    f = open('mock_MicroarrayExpression_fixed.csv', 'wb')
    columns = ['c%d' % i for i in range(1, 948)]

    n_rows = 58692
    
    f.write(';'.join(columns))
    f.write('\r\n')
    
    for i in range(0, n_rows):
	for k in range(0, len(columns)):
	    if k == 0:
		f.write(str(123456 + i))
	    else:
		f.write(';%.13f' % (random() * 10))
	f.write('\r\n');

    f.close()

if __name__ == '__main__':
    main()
