# Supplementary material for: Mynodbcsv: Lightweight Zero-Config Database Solution for Handling Very Large CSV Files
Source: PLoS One. 2014 Jul 28;9(7):e103319. doi: 10.1371/journal.pone.0103319 (PMC4113380; doi:10.1371/journal.pone.0103319)
Supplement: File S1 — Set of Python scripts to generate data for benchmarks: equivalents of ADNI_Clin_6800_geno.csv, PTDEMOG.csv, MicroarrayExpression_fixed.csv and Probes.csv files, the dummy.csv, dummy2.csv and the microbenchmark CSV files. (ZIP) [file pone.0103319.s001.zip › make_PTDEMOG.py]

'''
Creates a mock version of PTDEMOG.csv file for benchmarks
'''

from random import random, randint

def main():
    f = open('mock_PTDEMOG.csv', 'wb')
    columns = '"Phase";"ID";"RID";"SITEID";"VISCODE";"USERDATE";"USERDATE2";"PTSOURCE";"PTGENDER";"PTDOBMM";"PTDOBYY";"PTHAND";"PTMARRY";"PTEDUCAT";"PTWORKHS";"PTWORK";"PTWRECNT";"PTNOTRT";"PTRTYR";"PTHOME";"PTOTHOME";"PTTLANG";"PTPLANG";"PTPSPEC";"PTMCIBEG";"PTADBEG";"PTETHCAT";"PTRACCAT";"update_stamp"'

    n_rows = 2681
    
    f.write(columns)
    f.write('\r\n')
    
    alpha = map(lambda x: chr(x), range(ord('A'), ord('Z')) + range(ord('a'), ord('z')))

    for i in range(0, n_rows):
	v = { 'RID': i + 1 }
	for c in enumerate(map(lambda x: x.strip('"'), columns.split(';'))):
	    if c[0] > 0:
		f.write(';')
	    if c[1] in v:
		f.write(str(v[c[1]]))
	    else:
		f.write('"' + ''.join([alpha[randint(0, len(alpha)-1)] for i in range(0, randint(3, 8))]) + '"')
	f.write('\r\n');

    f.close()

if __name__ == '__main__':
    main()
