# Supplementary material for: Mynodbcsv: Lightweight Zero-Config Database Solution for Handling Very Large CSV Files
Source: PLoS One. 2014 Jul 28;9(7):e103319. doi: 10.1371/journal.pone.0103319 (PMC4113380; doi:10.1371/journal.pone.0103319)
Supplement: File S1 — Set of Python scripts to generate data for benchmarks: equivalents of ADNI_Clin_6800_geno.csv, PTDEMOG.csv, MicroarrayExpression_fixed.csv and Probes.csv files, the dummy.csv, dummy2.csv and the microbenchmark CSV files. (ZIP) [file pone.0103319.s001.zip › make_Probes.py]

'''
Creates a mock version of Probes.csv file for benchmarks
'''

from random import random, randint

def main():
    f = open('mock_Probes.csv', 'wb')
    columns = 'probe_id,probe_name,gene_id,gene_symbol,gene_name,entrez_id,chromosome'.split(',')

    n_rows = 58692
    
    f.write(';'.join(columns))
    f.write('\r\n')
    
    alpha = map(lambda x: chr(x), range(ord('A'), ord('Z')) + range(ord('a'), ord('z')))
    
    for i in range(0, n_rows):
	for k in range(0, len(columns)):
	    if k == 0:
		f.write(str(123456 + i))
	    else:
		f.write(';"' + ''.join([alpha[randint(0, len(alpha)-1)] for i in range(0, randint(3, 15))]) + '"')
	f.write('\r\n');

    f.close()

if __name__ == '__main__':
    main()
