# Supplementary material for: Mynodbcsv: Lightweight Zero-Config Database Solution for Handling Very Large CSV Files
Source: PLoS One. 2014 Jul 28;9(7):e103319. doi: 10.1371/journal.pone.0103319 (PMC4113380; doi:10.1371/journal.pone.0103319)
Supplement: File S1 — Set of Python scripts to generate data for benchmarks: equivalents of ADNI_Clin_6800_geno.csv, PTDEMOG.csv, MicroarrayExpression_fixed.csv and Probes.csv files, the dummy.csv, dummy2.csv and the microbenchmark CSV files. (ZIP) [file pone.0103319.s001.zip › make_dummy2.py]

'''
Creates the dummy2.csv file for benchmarks
'''

from random import random, randint

def main():
    f = open('dummy2.csv', 'wb')
    n_columns = 10000
    n_rows = 1000
    
    for i in range(0, n_columns):
	if i > 0:
	    f.write(';')
	f.write('c%d' % i)
    f.write('\r\n')
    
    alpha = map(lambda x: chr(x), range(ord('A'), ord('Z')) + range(ord('a'), ord('z')))
    
    for i in range(0, n_rows):
	for k in range(0, n_columns):
	    if k > 0:
		f.write(';')
	    f.write('0')
	f.write('\r\n');

    f.close()

if __name__ == '__main__':
    main()
