# Supplementary material for: Mynodbcsv: Lightweight Zero-Config Database Solution for Handling Very Large CSV Files
Source: PLoS One. 2014 Jul 28;9(7):e103319. doi: 10.1371/journal.pone.0103319 (PMC4113380; doi:10.1371/journal.pone.0103319)
Supplement: File S1 — Set of Python scripts to generate data for benchmarks: equivalents of ADNI_Clin_6800_geno.csv, PTDEMOG.csv, MicroarrayExpression_fixed.csv and Probes.csv files, the dummy.csv, dummy2.csv and the microbenchmark CSV files. (ZIP) [file pone.0103319.s001.zip › make_nodb_test.py]

'''
Creates the microbenchmark test CSV file
'''

import random
import numpy as np

def main():
    f = open('nodb_test.csv', 'wb')
    for k in range(0, 150):
	if k > 0:
	    f.write(';')
	f.write('c%d' % k)
    f.write('\n')
    for i in range(0, 7500000):
	if i % 100000 == 0:
	    print i
	f.write(';'.join(map(str, np.random.randint(0, 10**9, 150))))
	#for k in range(0, 150):
	#    v = random.randint(0, 10**9)
	#    if k > 0:
	#	f.write(';')
	#    f.write(str(v))
	f.write('\n')
    f.close()

if __name__ == '__main__':
    main()
